# Supplementary material for: Architecture of TAF11/TAF13/TBP complex suggests novel regulation properties of general transcription factor TFIID
Source: eLife. 2017 Nov 7;6:e30395. doi: 10.7554/eLife.30395 (PMC5690282; doi:10.7554/eLife.30395)
Supplement: Source code 1. [file elife-30395-code1.pdb]

HEADER    TRANSCRIPTION                           19-OCT-16   5M4S              
TITLE     TRANSCRIPTION FACTOR TFIIA AS A SINGLE CHAIN PROTEIN                  
COMPND    MOL_ID: 1;                                                            
COMPND   2 MOLECULE: TRANSCRIPTION INITIATION FACTOR IIA SUBUNIT 2,TRANSCRIPTION
COMPND   3 INITIATION FACTOR IIA SUBUNIT 1,TRANSCRIPTION INITIATION FACTOR IIA  
COMPND   4 SUBUNIT 1;                                                           
COMPND   5 CHAIN: A;                                                            
COMPND   6 SYNONYM: GENERAL TRANSCRIPTION FACTOR IIA SUBUNIT 2,TFIIA P12        
COMPND   7 SUBUNIT,TFIIAS,TRANSCRIPTION INITIATION FACTOR IIA GAMMA CHAIN,TFIIA-
COMPND   8 GAMMA,GENERAL TRANSCRIPTION FACTOR IIA SUBUNIT 1,TFIIAL,TRANSCRIPTION
COMPND   9 INITIATION FACTOR TFIIA 42 KDA SUBUNIT,TFIIA-42,GENERAL TRANSCRIPTION
COMPND  10 FACTOR IIA SUBUNIT 1,TFIIAL,TRANSCRIPTION INITIATION FACTOR TFIIA 42 
COMPND  11 KDA SUBUNIT,TFIIA-42;                                                
COMPND  12 ENGINEERED: YES                                                      
SOURCE    MOL_ID: 1;                                                            
SOURCE   2 ORGANISM_SCIENTIFIC: HOMO SAPIENS;                                   
SOURCE   3 ORGANISM_COMMON: HUMAN;                                              
SOURCE   4 ORGANISM_TAXID: 9606;                                                
SOURCE   5 GENE: GTF2A2, TF2A2, GTF2A1, TF2A1;                                  
SOURCE   6 EXPRESSION_SYSTEM: ESCHERICHIA COLI;                                 
SOURCE   7 EXPRESSION_SYSTEM_TAXID: 562                                         
KEYWDS    TFIID, TFIIA, TRANSCRIPTION, SINGLE CHAIN                             
EXPDTA    X-RAY DIFFRACTION                                                     
AUTHOR    E.KANDIAH,K.GUPTA                                                     
JRNL        AUTH   E.KANDIAH,K.GUPTA                                            
JRNL        TITL   HUMAN TRANSCRIPTION FACTOR COMPLEX                           
JRNL        REF    TO BE PUBLISHED                                              
JRNL        REFN                                                                
REMARK   2                                                                      
REMARK   2 RESOLUTION.    2.38 ANGSTROMS.                                       
REMARK   3                                                                      
REMARK   3 REFINEMENT.                                                          
REMARK   3   PROGRAM     : REFMAC 5.6.0085                                      
REMARK   3   AUTHORS     : MURSHUDOV,VAGIN,DODSON                               
REMARK   3                                                                      
REMARK   3    REFINEMENT TARGET : NULL                                          
REMARK   3                                                                      
REMARK   3  DATA USED IN REFINEMENT.                                            
REMARK   3   RESOLUTION RANGE HIGH (ANGSTROMS) : 2.38                           
REMARK   3   RESOLUTION RANGE LOW  (ANGSTROMS) : 40.36                          
REMARK   3   DATA CUTOFF            (SIGMA(F)) : 0.000                          
REMARK   3   COMPLETENESS FOR RANGE        (%) : 99.8                           
REMARK   3   NUMBER OF REFLECTIONS             : 11859                          
REMARK   3                                                                      
REMARK   3  FIT TO DATA USED IN REFINEMENT.                                     
REMARK   3   CROSS-VALIDATION METHOD          : THROUGHOUT                      
REMARK   3   FREE R VALUE TEST SET SELECTION  : RANDOM                          
REMARK   3   R VALUE     (WORKING + TEST SET) : 0.186                           
REMARK   3   R VALUE            (WORKING SET) : 0.184                           
REMARK   3   FREE R VALUE                     : 0.243                           
REMARK   3   FREE R VALUE TEST SET SIZE   (%) : 4.800                           
REMARK   3   FREE R VALUE TEST SET COUNT      : 601                             
REMARK   3                                                                      
REMARK   3  FIT IN THE HIGHEST RESOLUTION BIN.                                  
REMARK   3   TOTAL NUMBER OF BINS USED           : 20                           
REMARK   3   BIN RESOLUTION RANGE HIGH       (A) : 2.38                         
REMARK   3   BIN RESOLUTION RANGE LOW        (A) : 2.44                         
REMARK   3   REFLECTION IN BIN     (WORKING SET) : 854                          
REMARK   3   BIN COMPLETENESS (WORKING+TEST) (%) : 99.89                        
REMARK   3   BIN R VALUE           (WORKING SET) : 0.2740                       
REMARK   3   BIN FREE R VALUE SET COUNT          : 46                           
REMARK   3   BIN FREE R VALUE                    : 0.3640                       
REMARK   3                                                                      
REMARK   3  NUMBER OF NON-HYDROGEN ATOMS USED IN REFINEMENT.                    
REMARK   3   PROTEIN ATOMS            : 1689                                    
REMARK   3   NUCLEIC ACID ATOMS       : 0                                       
REMARK   3   HETEROGEN ATOMS          : 0                                       
REMARK   3   SOLVENT ATOMS            : 50                                      
REMARK   3                                                                      
REMARK   3  B VALUES.                                                           
REMARK   3   FROM WILSON PLOT           (A**2) : NULL                           
REMARK   3   MEAN B VALUE      (OVERALL, A**2) : 38.44                          
REMARK   3   OVERALL ANISOTROPIC B VALUE.                                       
REMARK   3    B11 (A**2) : -0.01000                                             
REMARK   3    B22 (A**2) : -0.01000                                             
REMARK   3    B33 (A**2) : 0.01000                                              
REMARK   3    B12 (A**2) : 0.00000                                              
REMARK   3    B13 (A**2) : 0.00000                                              
REMARK   3    B23 (A**2) : 0.00000                                              
REMARK   3                                                                      
REMARK   3  ESTIMATED OVERALL COORDINATE ERROR.                                 
REMARK   3   ESU BASED ON R VALUE                            (A): 0.266         
REMARK   3   ESU BASED ON FREE R VALUE                       (A): 0.225         
REMARK   3   ESU BASED ON MAXIMUM LIKELIHOOD                 (A): 0.154         
REMARK   3   ESU FOR B VALUES BASED ON MAXIMUM LIKELIHOOD (A**2): 6.606         
REMARK   3                                                                      
REMARK   3 CORRELATION COEFFICIENTS.                                            
REMARK   3   CORRELATION COEFFICIENT FO-FC      : 0.954                         
REMARK   3   CORRELATION COEFFICIENT FO-FC FREE : 0.934                         
REMARK   3                                                                      
REMARK   3  RMS DEVIATIONS FROM IDEAL VALUES        COUNT    RMS    WEIGHT      
REMARK   3   BOND LENGTHS REFINED ATOMS        (A):  1722 ; 0.022 ; 0.022       
REMARK   3   BOND LENGTHS OTHERS               (A):  NULL ;  NULL ;  NULL       
REMARK   3   BOND ANGLES REFINED ATOMS   (DEGREES):  2331 ; 2.088 ; 1.943       
REMARK   3   BOND ANGLES OTHERS          (DEGREES):  NULL ;  NULL ;  NULL       
REMARK   3   TORSION ANGLES, PERIOD 1    (DEGREES):   208 ; 7.707 ; 5.000       
REMARK   3   TORSION ANGLES, PERIOD 2    (DEGREES):    92 ;37.810 ;25.217       
REMARK   3   TORSION ANGLES, PERIOD 3    (DEGREES):   317 ;19.800 ;15.000       
REMARK   3   TORSION ANGLES, PERIOD 4    (DEGREES):    12 ;18.152 ;15.000       
REMARK   3   CHIRAL-CENTER RESTRAINTS       (A**3):   267 ; 0.157 ; 0.200       
REMARK   3   GENERAL PLANES REFINED ATOMS      (A):  1300 ; 0.009 ; 0.020       
REMARK   3   GENERAL PLANES OTHERS             (A):  NULL ;  NULL ;  NULL       
REMARK   3   NON-BONDED CONTACTS REFINED ATOMS (A):  NULL ;  NULL ;  NULL       
REMARK   3   NON-BONDED CONTACTS OTHERS        (A):  NULL ;  NULL ;  NULL       
REMARK   3   NON-BONDED TORSION REFINED ATOMS  (A):  NULL ;  NULL ;  NULL       
REMARK   3   NON-BONDED TORSION OTHERS         (A):  NULL ;  NULL ;  NULL       
REMARK   3   H-BOND (X...Y) REFINED ATOMS      (A):  NULL ;  NULL ;  NULL       
REMARK   3   H-BOND (X...Y) OTHERS             (A):  NULL ;  NULL ;  NULL       
REMARK   3   POTENTIAL METAL-ION REFINED ATOMS (A):  NULL ;  NULL ;  NULL       
REMARK   3   POTENTIAL METAL-ION OTHERS        (A):  NULL ;  NULL ;  NULL       
REMARK   3   SYMMETRY VDW REFINED ATOMS        (A):  NULL ;  NULL ;  NULL       
REMARK   3   SYMMETRY VDW OTHERS               (A):  NULL ;  NULL ;  NULL       
REMARK   3   SYMMETRY H-BOND REFINED ATOMS     (A):  NULL ;  NULL ;  NULL       
REMARK   3   SYMMETRY H-BOND OTHERS            (A):  NULL ;  NULL ;  NULL       
REMARK   3   SYMMETRY METAL-ION REFINED ATOMS  (A):  NULL ;  NULL ;  NULL       
REMARK   3   SYMMETRY METAL-ION OTHERS         (A):  NULL ;  NULL ;  NULL       
REMARK   3                                                                      
REMARK   3  ISOTROPIC THERMAL FACTOR RESTRAINTS.     COUNT   RMS    WEIGHT      
REMARK   3   MAIN-CHAIN BOND REFINED ATOMS  (A**2):  NULL ;  NULL ;  NULL       
REMARK   3   MAIN-CHAIN BOND OTHER ATOMS    (A**2):  NULL ;  NULL ;  NULL       
REMARK   3   MAIN-CHAIN ANGLE REFINED ATOMS (A**2):  NULL ;  NULL ;  NULL       
REMARK   3   MAIN-CHAIN ANGLE OTHER ATOMS   (A**2):  NULL ;  NULL ;  NULL       
REMARK   3   SIDE-CHAIN BOND REFINED ATOMS  (A**2):  NULL ;  NULL ;  NULL       
REMARK   3   SIDE-CHAIN BOND OTHER ATOMS    (A**2):  NULL ;  NULL ;  NULL       
REMARK   3   SIDE-CHAIN ANGLE REFINED ATOMS (A**2):  NULL ;  NULL ;  NULL       
REMARK   3   SIDE-CHAIN ANGLE OTHER ATOMS   (A**2):  NULL ;  NULL ;  NULL       
REMARK   3   LONG RANGE B REFINED ATOMS     (A**2):  NULL ;  NULL ;  NULL       
REMARK   3   LONG RANGE B OTHER ATOMS       (A**2):  NULL ;  NULL ;  NULL       
REMARK   3                                                                      
REMARK   3 ANISOTROPIC THERMAL FACTOR RESTRAINTS.    COUNT   RMS   WEIGHT       
REMARK   3   RIGID-BOND RESTRAINTS          (A**2):  NULL ;  NULL ;  NULL       
REMARK   3   SPHERICITY; FREE ATOMS         (A**2):  NULL ;  NULL ;  NULL       
REMARK   3   SPHERICITY; BONDED ATOMS       (A**2):  NULL ;  NULL ;  NULL       
REMARK   3                                                                      
REMARK   3  NCS RESTRAINTS STATISTICS                                           
REMARK   3   NUMBER OF DIFFERENT NCS GROUPS : NULL                              
REMARK   3                                                                      
REMARK   3  TLS DETAILS                                                         
REMARK   3   NUMBER OF TLS GROUPS  : NULL                                       
REMARK   3                                                                      
REMARK   3  BULK SOLVENT MODELLING.                                             
REMARK   3   METHOD USED : NULL                                                 
REMARK   3   PARAMETERS FOR MASK CALCULATION                                    
REMARK   3   VDW PROBE RADIUS   : 1.20                                          
REMARK   3   ION PROBE RADIUS   : 0.80                                          
REMARK   3   SHRINKAGE RADIUS   : 0.80                                          
REMARK   3                                                                      
REMARK   3  OTHER REFINEMENT REMARKS: HYDROGENS HAVE BEEN USED IF PRESENT IN    
REMARK   3  THE INPUT U VALUES : REFINED INDIVIDUALLY                           
REMARK   4                                                                      
REMARK   4 5M4S COMPLIES WITH FORMAT V. 3.30, 13-JUL-11                         
REMARK 100                                                                      
REMARK 100 THIS ENTRY HAS BEEN PROCESSED BY PDBE ON 19-OCT-16.                  
REMARK 100 THE DEPOSITION ID IS D_1200001794.                                   
REMARK 200                                                                      
REMARK 200 EXPERIMENTAL DETAILS                                                 
REMARK 200  EXPERIMENT TYPE                : X-RAY DIFFRACTION                  
REMARK 200  DATE OF DATA COLLECTION        : 31-OCT-10                          
REMARK 200  TEMPERATURE           (KELVIN) : 77                                 
REMARK 200  PH                             : NULL                               
REMARK 200  NUMBER OF CRYSTALS USED        : 1                                  
REMARK 200                                                                      
REMARK 200  SYNCHROTRON              (Y/N) : Y                                  
REMARK 200  RADIATION SOURCE               : ESRF                               
REMARK 200  BEAMLINE                       : ID29                               
REMARK 200  X-RAY GENERATOR MODEL          : NULL                               
REMARK 200  MONOCHROMATIC OR LAUE    (M/L) : M                                  
REMARK 200  WAVELENGTH OR RANGE        (A) : 1.54                               
REMARK 200  MONOCHROMATOR                  : NULL                               
REMARK 200  OPTICS                         : NULL                               
REMARK 200                                                                      
REMARK 200  DETECTOR TYPE                  : PIXEL                              
REMARK 200  DETECTOR MANUFACTURER          : DECTRIS PILATUS3 S 6M              
REMARK 200  INTENSITY-INTEGRATION SOFTWARE : XSCALE                             
REMARK 200  DATA SCALING SOFTWARE          : SCALEPACK                          
REMARK 200                                                                      
REMARK 200  NUMBER OF UNIQUE REFLECTIONS   : 12483                              
REMARK 200  RESOLUTION RANGE HIGH      (A) : 2.380                              
REMARK 200  RESOLUTION RANGE LOW       (A) : 53.400                             
REMARK 200  REJECTION CRITERIA  (SIGMA(I)) : NULL                               
REMARK 200                                                                      
REMARK 200 OVERALL.                                                             
REMARK 200  COMPLETENESS FOR RANGE     (%) : 99.8                               
REMARK 200  DATA REDUNDANCY                : 6.700                              
REMARK 200  R MERGE                    (I) : NULL                               
REMARK 200  R SYM                      (I) : NULL                               
REMARK 200  <I/SIGMA(I)> FOR THE DATA SET  : 11.5000                            
REMARK 200                                                                      
REMARK 200 IN THE HIGHEST RESOLUTION SHELL.                                     
REMARK 200  HIGHEST RESOLUTION SHELL, RANGE HIGH (A) : 2.38                     
REMARK 200  HIGHEST RESOLUTION SHELL, RANGE LOW  (A) : 2.52                     
REMARK 200  COMPLETENESS FOR SHELL     (%) : 99.9                               
REMARK 200  DATA REDUNDANCY IN SHELL       : 6.80                               
REMARK 200  R MERGE FOR SHELL          (I) : NULL                               
REMARK 200  R SYM FOR SHELL            (I) : NULL                               
REMARK 200  <I/SIGMA(I)> FOR SHELL         : 2.720                              
REMARK 200                                                                      
REMARK 200 DIFFRACTION PROTOCOL: SINGLE WAVELENGTH                              
REMARK 200 METHOD USED TO DETERMINE THE STRUCTURE: MOLECULAR REPLACEMENT        
REMARK 200 SOFTWARE USED: PHASER, PHASER                                        
REMARK 200 STARTING MODEL: NULL                                                 
REMARK 200                                                                      
REMARK 200 REMARK: NULL                                                         
REMARK 280                                                                      
REMARK 280 CRYSTAL                                                              
REMARK 280 SOLVENT CONTENT, VS   (%): 61.14                                     
REMARK 280 MATTHEWS COEFFICIENT, VM (ANGSTROMS**3/DA): 3.16                     
REMARK 280                                                                      
REMARK 280 CRYSTALLIZATION CONDITIONS: 20MM TRIS (8.0), 1MM DTT, 0.5MM EDTA     
REMARK 280  AND 25MM NACL, VAPOR DIFFUSION, HANGING DROP, TEMPERATURE 293K      
REMARK 290                                                                      
REMARK 290 CRYSTALLOGRAPHIC SYMMETRY                                            
REMARK 290 SYMMETRY OPERATORS FOR SPACE GROUP: P 65                             
REMARK 290                                                                      
REMARK 290      SYMOP   SYMMETRY                                                
REMARK 290     NNNMMM   OPERATOR                                                
REMARK 290       1555   X,Y,Z                                                   
REMARK 290       2555   -Y,X-Y,Z+2/3                                            
REMARK 290       3555   -X+Y,-X,Z+1/3                                           
REMARK 290       4555   -X,-Y,Z+1/2                                             
REMARK 290       5555   Y,-X+Y,Z+1/6                                            
REMARK 290       6555   X-Y,X,Z+5/6                                             
REMARK 290                                                                      
REMARK 290     WHERE NNN -> OPERATOR NUMBER                                     
REMARK 290           MMM -> TRANSLATION VECTOR                                  
REMARK 290                                                                      
REMARK 290 CRYSTALLOGRAPHIC SYMMETRY TRANSFORMATIONS                            
REMARK 290 THE FOLLOWING TRANSFORMATIONS OPERATE ON THE ATOM/HETATM             
REMARK 290 RECORDS IN THIS ENTRY TO PRODUCE CRYSTALLOGRAPHICALLY                
REMARK 290 RELATED MOLECULES.                                                   
REMARK 290   SMTRY1   1  1.000000  0.000000  0.000000        0.00000            
REMARK 290   SMTRY2   1  0.000000  1.000000  0.000000        0.00000            
REMARK 290   SMTRY3   1  0.000000  0.000000  1.000000        0.00000            
REMARK 290   SMTRY1   2 -0.500000 -0.866025  0.000000        0.00000            
REMARK 290   SMTRY2   2  0.866025 -0.500000  0.000000        0.00000            
REMARK 290   SMTRY3   2  0.000000  0.000000  1.000000       23.20133            
REMARK 290   SMTRY1   3 -0.500000  0.866025  0.000000        0.00000            
REMARK 290   SMTRY2   3 -0.866025 -0.500000  0.000000        0.00000            
REMARK 290   SMTRY3   3  0.000000  0.000000  1.000000       11.60067            
REMARK 290   SMTRY1   4 -1.000000  0.000000  0.000000        0.00000            
REMARK 290   SMTRY2   4  0.000000 -1.000000  0.000000        0.00000            
REMARK 290   SMTRY3   4  0.000000  0.000000  1.000000       17.40100            
REMARK 290   SMTRY1   5  0.500000  0.866025  0.000000        0.00000            
REMARK 290   SMTRY2   5 -0.866025  0.500000  0.000000        0.00000            
REMARK 290   SMTRY3   5  0.000000  0.000000  1.000000        5.80033            
REMARK 290   SMTRY1   6  0.500000 -0.866025  0.000000        0.00000            
REMARK 290   SMTRY2   6  0.866025  0.500000  0.000000        0.00000            
REMARK 290   SMTRY3   6  0.000000  0.000000  1.000000       29.00167            
REMARK 290                                                                      
REMARK 290 REMARK: NULL                                                         
REMARK 300                                                                      
REMARK 300 BIOMOLECULE: 1                                                       
REMARK 300 SEE REMARK 350 FOR THE AUTHOR PROVIDED AND/OR PROGRAM                
REMARK 300 GENERATED ASSEMBLY INFORMATION FOR THE STRUCTURE IN                  
REMARK 300 THIS ENTRY. THE REMARK MAY ALSO PROVIDE INFORMATION ON               
REMARK 300 BURIED SURFACE AREA.                                                 
REMARK 350                                                                      
REMARK 350 COORDINATES FOR A COMPLETE MULTIMER REPRESENTING THE KNOWN           
REMARK 350 BIOLOGICALLY SIGNIFICANT OLIGOMERIZATION STATE OF THE                
REMARK 350 MOLECULE CAN BE GENERATED BY APPLYING BIOMT TRANSFORMATIONS          
REMARK 350 GIVEN BELOW.  BOTH NON-CRYSTALLOGRAPHIC AND                          
REMARK 350 CRYSTALLOGRAPHIC OPERATIONS ARE GIVEN.                               
REMARK 350                                                                      
REMARK 350 BIOMOLECULE: 1                                                       
REMARK 350 SOFTWARE DETERMINED QUATERNARY STRUCTURE: MONOMERIC                  
REMARK 350 SOFTWARE USED: PISA                                                  
REMARK 350 TOTAL BURIED SURFACE AREA: 0 ANGSTROM**2                             
REMARK 350 SURFACE AREA OF THE COMPLEX: 11930 ANGSTROM**2                       
REMARK 350 CHANGE IN SOLVENT FREE ENERGY: 0.0 KCAL/MOL                          
REMARK 350 APPLY THE FOLLOWING TO CHAINS: A                                     
REMARK 350   BIOMT1   1  1.000000  0.000000  0.000000        0.00000            
REMARK 350   BIOMT2   1  0.000000  1.000000  0.000000        0.00000            
REMARK 350   BIOMT3   1  0.000000  0.000000  1.000000        0.00000            
REMARK 470                                                                      
REMARK 470 MISSING ATOM                                                         
REMARK 470 THE FOLLOWING RESIDUES HAVE MISSING ATOMS (M=MODEL NUMBER;           
REMARK 470 RES=RESIDUE NAME; C=CHAIN IDENTIFIER; SSEQ=SEQUENCE NUMBER;          
REMARK 470 I=INSERTION CODE):                                                   
REMARK 470   M RES CSSEQI  ATOMS                                                
REMARK 470     ASN A 102    CG   OD1  ND2                                       
REMARK 470     THR A 103    OG1  CG2                                            
REMARK 470     ASN A 105    CG   OD1  ND2                                       
REMARK 500                                                                      
REMARK 500 GEOMETRY AND STEREOCHEMISTRY                                         
REMARK 500 SUBTOPIC: CLOSE CONTACTS IN SAME ASYMMETRIC UNIT                     
REMARK 500                                                                      
REMARK 500 THE FOLLOWING ATOMS ARE IN CLOSE CONTACT.                            
REMARK 500                                                                      
REMARK 500  ATM1  RES C  SSEQI   ATM2  RES C  SSEQI           DISTANCE          
REMARK 500   O    THR A   103     NZ   LYS A   188              2.13            
REMARK 500   O    HOH A   317     O    HOH A   346              2.18            
REMARK 500                                                                      
REMARK 500 REMARK: NULL                                                         
REMARK 500                                                                      
REMARK 500 GEOMETRY AND STEREOCHEMISTRY                                         
REMARK 500 SUBTOPIC: COVALENT BOND ANGLES                                       
REMARK 500                                                                      
REMARK 500 THE STEREOCHEMICAL PARAMETERS OF THE FOLLOWING RESIDUES              
REMARK 500 HAVE VALUES WHICH DEVIATE FROM EXPECTED VALUES BY MORE               
REMARK 500 THAN 6*RMSD (M=MODEL NUMBER; RES=RESIDUE NAME; C=CHAIN               
REMARK 500 IDENTIFIER; SSEQ=SEQUENCE NUMBER; I=INSERTION CODE).                 
REMARK 500                                                                      
REMARK 500 STANDARD TABLE:                                                      
REMARK 500 FORMAT: (10X,I3,1X,A3,1X,A1,I4,A1,3(1X,A4,2X),12X,F5.1)              
REMARK 500                                                                      
REMARK 500 EXPECTED VALUES PROTEIN: ENGH AND HUBER, 1999                        
REMARK 500 EXPECTED VALUES NUCLEIC ACID: CLOWNEY ET AL 1996                     
REMARK 500                                                                      
REMARK 500  M RES CSSEQI ATM1   ATM2   ATM3                                     
REMARK 500    LEU A  76   CA  -  CB  -  CG  ANGL. DEV. =  20.1 DEGREES          
REMARK 500                                                                      
REMARK 500 REMARK: NULL                                                         
REMARK 500                                                                      
REMARK 500 GEOMETRY AND STEREOCHEMISTRY                                         
REMARK 500 SUBTOPIC: TORSION ANGLES                                             
REMARK 500                                                                      
REMARK 500 TORSION ANGLES OUTSIDE THE EXPECTED RAMACHANDRAN REGIONS:            
REMARK 500 (M=MODEL NUMBER; RES=RESIDUE NAME; C=CHAIN IDENTIFIER;               
REMARK 500 SSEQ=SEQUENCE NUMBER; I=INSERTION CODE).                             
REMARK 500                                                                      
REMARK 500 STANDARD TABLE:                                                      
REMARK 500 FORMAT:(10X,I3,1X,A3,1X,A1,I4,A1,4X,F7.2,3X,F7.2)                    
REMARK 500                                                                      
REMARK 500 EXPECTED VALUES: GJ KLEYWEGT AND TA JONES (1996). PHI/PSI-           
REMARK 500 CHOLOGY: RAMACHANDRAN REVISITED. STRUCTURE 4, 1395 - 1400            
REMARK 500                                                                      
REMARK 500  M RES CSSEQI        PSI       PHI                                   
REMARK 500    GLN A  26       11.77     54.25                                   
REMARK 500    GLU A  83     -150.61   -118.44                                   
REMARK 500    THR A  85       36.76   -144.64                                   
REMARK 500    ALA A 104       73.86     65.31                                   
REMARK 500    ASN A 105      -93.28    -89.57                                   
REMARK 500    SER A 106     -161.33   -160.15                                   
REMARK 500    LYS A 180     -108.80     66.31                                   
REMARK 500                                                                      
REMARK 500 REMARK: NULL                                                         
REMARK 525                                                                      
REMARK 525 SOLVENT                                                              
REMARK 525                                                                      
REMARK 525 THE SOLVENT MOLECULES HAVE CHAIN IDENTIFIERS THAT                    
REMARK 525 INDICATE THE POLYMER CHAIN WITH WHICH THEY ARE MOST                  
REMARK 525 CLOSELY ASSOCIATED. THE REMARK LISTS ALL THE SOLVENT                 
REMARK 525 MOLECULES WHICH ARE MORE THAN 5A AWAY FROM THE                       
REMARK 525 NEAREST POLYMER CHAIN (M = MODEL NUMBER;                             
REMARK 525 RES=RESIDUE NAME; C=CHAIN IDENTIFIER; SSEQ=SEQUENCE                  
REMARK 525 NUMBER; I=INSERTION CODE):                                           
REMARK 525                                                                      
REMARK 525  M RES CSSEQI                                                        
REMARK 525    HOH A 350        DISTANCE =  7.86 ANGSTROMS                       
DBREF  5M4S A    2   103  UNP    P52657   T2AG_HUMAN       2    103             
DBREF  5M4S A  104   160  UNP    P52655   TF2AA_HUMAN      2     58             
DBREF  5M4S A  162   210  UNP    P52655   TF2AA_HUMAN    328    376             
SEQADV 5M4S VAL A   81  UNP  P52657    PHE    81 CONFLICT                       
SEQADV 5M4S GLU A  161  UNP  P52655              LINKER                         
SEQRES   1 A  209  ALA TYR GLN LEU TYR ARG ASN THR THR LEU GLY ASN SER          
SEQRES   2 A  209  LEU GLN GLU SER LEU ASP GLU LEU ILE GLN SER GLN GLN          
SEQRES   3 A  209  ILE THR PRO GLN LEU ALA LEU GLN VAL LEU LEU GLN PHE          
SEQRES   4 A  209  ASP LYS ALA ILE ASN ALA ALA LEU ALA GLN ARG VAL ARG          
SEQRES   5 A  209  ASN ARG VAL ASN PHE ARG GLY SER LEU ASN THR TYR ARG          
SEQRES   6 A  209  PHE CYS ASP ASN VAL TRP THR PHE VAL LEU ASN ASP VAL          
SEQRES   7 A  209  GLU VAL ARG GLU VAL THR GLU LEU ILE LYS VAL ASP LYS          
SEQRES   8 A  209  VAL LYS ILE VAL ALA CYS ASP GLY LYS ASN THR ALA ASN          
SEQRES   9 A  209  SER ALA ASN THR ASN THR VAL PRO LYS LEU TYR ARG SER          
SEQRES  10 A  209  VAL ILE GLU ASP VAL ILE ASN ASP VAL ARG ASP ILE PHE          
SEQRES  11 A  209  LEU ASP ASP GLY VAL ASP GLU GLN VAL LEU MET GLU LEU          
SEQRES  12 A  209  LYS THR LEU TRP GLU ASN LYS LEU MET GLN SER ARG ALA          
SEQRES  13 A  209  VAL ASP GLY GLU LEU PHE ASP THR GLU ASN VAL VAL VAL          
SEQRES  14 A  209  CYS GLN TYR ASP LYS ILE HIS ARG SER LYS ASN LYS TRP          
SEQRES  15 A  209  LYS PHE HIS LEU LYS ASP GLY ILE MET ASN LEU ASN GLY          
SEQRES  16 A  209  ARG ASP TYR ILE PHE SER LYS ALA ILE GLY ASP ALA GLU          
SEQRES  17 A  209  TRP                                                          
FORMUL   2  HOH   *50(H2 O)                                                     
HELIX    1 AA1 TYR A    3  ASN A    8  5                                   6    
HELIX    2 AA2 THR A    9  SER A   25  1                                  17    
HELIX    3 AA3 THR A   29  VAL A   52  1                                  24    
HELIX    4 AA4 LYS A  114  ASP A  134  1                                  21    
HELIX    5 AA5 ASP A  137  SER A  155  1                                  19    
SHEET    1 AA1 7 ARG A  55  CYS A  68  0                                        
SHEET    2 AA1 7 VAL A  71  ARG A  82 -1  O  ARG A  82   N  ASN A  57           
SHEET    3 AA1 7 LEU A  87  ASP A  99 -1  O  ALA A  97   N  TRP A  72           
SHEET    4 AA1 7 VAL A 168  SER A 179  1  O  VAL A 169   N  LYS A  94           
SHEET    5 AA1 7 LYS A 182  LEU A 194 -1  O  LYS A 184   N  HIS A 177           
SHEET    6 AA1 7 ARG A 197  GLU A 209 -1  O  TYR A 199   N  MET A 192           
SHEET    7 AA1 7 ARG A  55  CYS A  68  1  N  PHE A  58   O  ILE A 205           
CISPEP   1 VAL A   84    THR A   85          0        21.76                     
CISPEP   2 THR A  103    ALA A  104          0         0.04                     
CRYST1  123.312  123.312   34.802  90.00  90.00 120.00 P 65          6          
ORIGX1      1.000000  0.000000  0.000000        0.00000                         
ORIGX2      0.000000  1.000000  0.000000        0.00000                         
ORIGX3      0.000000  0.000000  1.000000        0.00000                         
SCALE1      0.008109  0.004682  0.000000        0.00000                         
SCALE2      0.000000  0.009364  0.000000        0.00000                         
SCALE3      0.000000  0.000000  0.028734        0.00000                         
ATOM      1  N   ALA A   2     -61.947  25.827 -10.704  1.00 43.48           N  
ATOM      2  CA  ALA A   2     -61.774  24.448 -10.196  1.00 34.85           C  
ATOM      3  C   ALA A   2     -61.472  23.435 -11.348  1.00 33.66           C  
ATOM      4  O   ALA A   2     -62.240  23.291 -12.329  1.00 29.01           O  
ATOM      5  CB  ALA A   2     -63.026  24.067  -9.385  1.00 27.25           C  
ATOM      6  N   TYR A   3     -60.352  22.732 -11.225  1.00 30.89           N  
ATOM      7  CA  TYR A   3     -59.932  21.772 -12.249  1.00 33.59           C  
ATOM      8  C   TYR A   3     -60.774  20.524 -12.403  1.00 32.40           C  
ATOM      9  O   TYR A   3     -61.297  19.993 -11.415  1.00 32.11           O  
ATOM     10  CB  TYR A   3     -58.539  21.306 -11.938  1.00 31.82           C  
ATOM     11  CG  TYR A   3     -57.529  22.388 -12.042  1.00 37.95           C  
ATOM     12  CD1 TYR A   3     -56.841  22.859 -10.892  1.00 37.12           C  
ATOM     13  CD2 TYR A   3     -57.231  22.944 -13.297  1.00 40.81           C  
ATOM     14  CE1 TYR A   3     -55.854  23.876 -11.017  1.00 38.35           C  
ATOM     15  CE2 TYR A   3     -56.270  23.955 -13.444  1.00 40.25           C  
ATOM     16  CZ  TYR A   3     -55.583  24.400 -12.306  1.00 43.79           C  
ATOM     17  OH  TYR A   3     -54.656  25.375 -12.479  1.00 39.71           O  
ATOM     18  N   GLN A   4     -60.817  20.003 -13.632  1.00 35.26           N  
ATOM     19  CA  GLN A   4     -61.708  18.885 -13.951  1.00 34.11           C  
ATOM     20  C   GLN A   4     -61.081  17.527 -13.773  1.00 35.53           C  
ATOM     21  O   GLN A   4     -61.769  16.481 -13.886  1.00 30.57           O  
ATOM     22  CB  GLN A   4     -62.294  19.018 -15.346  1.00 30.85           C  
ATOM     23  CG  GLN A   4     -63.364  20.085 -15.318  1.00 34.49           C  
ATOM     24  CD  GLN A   4     -64.096  20.310 -16.653  1.00 31.64           C  
ATOM     25  OE1 GLN A   4     -64.165  19.444 -17.488  1.00 31.80           O  
ATOM     26  NE2 GLN A   4     -64.624  21.495 -16.818  1.00 34.89           N  
ATOM     27  N   LEU A   5     -59.792  17.539 -13.452  1.00 33.08           N  
ATOM     28  CA  LEU A   5     -59.049  16.313 -13.514  1.00 31.57           C  
ATOM     29  C   LEU A   5     -59.342  15.324 -12.378  1.00 30.76           C  
ATOM     30  O   LEU A   5     -58.928  14.182 -12.473  1.00 29.39           O  
ATOM     31  CB  LEU A   5     -57.541  16.596 -13.642  1.00 33.28           C  
ATOM     32  CG  LEU A   5     -56.764  16.690 -12.346  1.00 37.00           C  
ATOM     33  CD1 LEU A   5     -55.289  16.507 -12.720  1.00 36.95           C  
ATOM     34  CD2 LEU A   5     -56.998  18.020 -11.561  1.00 33.17           C  
ATOM     35  N   TYR A   6     -60.024  15.748 -11.310  1.00 27.93           N  
ATOM     36  CA  TYR A   6     -60.400  14.802 -10.272  1.00 23.29           C  
ATOM     37  C   TYR A   6     -61.635  14.033 -10.635  1.00 24.35           C  
ATOM     38  O   TYR A   6     -62.128  13.214  -9.808  1.00 21.81           O  
ATOM     39  CB  TYR A   6     -60.635  15.523  -8.961  1.00 22.38           C  
ATOM     40  CG  TYR A   6     -59.433  16.288  -8.503  1.00 21.06           C  
ATOM     41  CD1 TYR A   6     -59.445  17.667  -8.486  1.00 18.95           C  
ATOM     42  CD2 TYR A   6     -58.302  15.628  -8.066  1.00 20.00           C  
ATOM     43  CE1 TYR A   6     -58.320  18.410  -8.116  1.00 18.68           C  
ATOM     44  CE2 TYR A   6     -57.184  16.347  -7.635  1.00 21.64           C  
ATOM     45  CZ  TYR A   6     -57.218  17.749  -7.653  1.00 22.60           C  
ATOM     46  OH  TYR A   6     -56.135  18.476  -7.211  1.00 22.50           O  
ATOM     47  N   ARG A   7     -62.180  14.306 -11.826  1.00 23.83           N  
ATOM     48  CA  ARG A   7     -63.342  13.549 -12.262  1.00 26.63           C  
ATOM     49  C   ARG A   7     -62.912  12.148 -12.570  1.00 29.08           C  
ATOM     50  O   ARG A   7     -63.678  11.232 -12.395  1.00 33.18           O  
ATOM     51  CB  ARG A   7     -64.028  14.124 -13.470  1.00 27.00           C  
ATOM     52  CG  ARG A   7     -64.691  15.431 -13.217  1.00 26.40           C  
ATOM     53  CD  ARG A   7     -65.367  15.877 -14.427  1.00 24.36           C  
ATOM     54  NE  ARG A   7     -65.735  17.244 -14.246  1.00 27.02           N  
ATOM     55  CZ  ARG A   7     -66.573  17.885 -15.034  1.00 31.83           C  
ATOM     56  NH1 ARG A   7     -67.118  17.243 -16.043  1.00 30.24           N  
ATOM     57  NH2 ARG A   7     -66.874  19.161 -14.792  1.00 34.24           N  
ATOM     58  N   ASN A   8     -61.671  11.960 -12.984  1.00 30.23           N  
ATOM     59  CA  ASN A   8     -61.219  10.593 -13.227  1.00 27.75           C  
ATOM     60  C   ASN A   8     -60.550   9.970 -11.987  1.00 29.23           C  
ATOM     61  O   ASN A   8     -59.379   9.767 -11.990  1.00 27.59           O  
ATOM     62  CB  ASN A   8     -60.292  10.577 -14.421  1.00 26.47           C  
ATOM     63  CG  ASN A   8     -60.147   9.176 -15.025  1.00 37.89           C  
ATOM     64  OD1 ASN A   8     -60.741   8.183 -14.570  1.00 33.37           O  
ATOM     65  ND2 ASN A   8     -59.352   9.097 -16.070  1.00 45.11           N  
ATOM     66  N   THR A   9     -61.328   9.721 -10.928  1.00 25.40           N  
ATOM     67  CA  THR A   9     -60.894   9.185  -9.634  1.00 25.05           C  
ATOM     68  C   THR A   9     -62.012   8.256  -9.201  1.00 23.16           C  
ATOM     69  O   THR A   9     -63.093   8.278  -9.797  1.00 24.19           O  
ATOM     70  CB  THR A   9     -60.731  10.300  -8.538  1.00 25.59           C  
ATOM     71  OG1 THR A   9     -61.950  11.065  -8.414  1.00 27.27           O  
ATOM     72  CG2 THR A   9     -59.584  11.205  -8.873  1.00 22.53           C  
ATOM     73  N   THR A  10     -61.803   7.450  -8.179  1.00 21.16           N  
ATOM     74  CA  THR A  10     -62.918   6.624  -7.739  1.00 27.97           C  
ATOM     75  C   THR A  10     -64.137   7.449  -7.273  1.00 25.71           C  
ATOM     76  O   THR A  10     -65.281   7.095  -7.571  1.00 30.35           O  
ATOM     77  CB  THR A  10     -62.510   5.496  -6.689  1.00 31.84           C  
ATOM     78  OG1 THR A  10     -62.310   6.115  -5.455  1.00 34.37           O  
ATOM     79  CG2 THR A  10     -61.193   4.794  -7.074  1.00 29.62           C  
ATOM     80  N   LEU A  11     -63.897   8.561  -6.589  1.00 26.70           N  
ATOM     81  CA  LEU A  11     -64.987   9.494  -6.199  1.00 23.22           C  
ATOM     82  C   LEU A  11     -65.640  10.135  -7.434  1.00 23.10           C  
ATOM     83  O   LEU A  11     -66.863  10.146  -7.550  1.00 27.51           O  
ATOM     84  CB  LEU A  11     -64.454  10.529  -5.201  1.00 18.68           C  
ATOM     85  CG  LEU A  11     -65.425  11.533  -4.559  1.00 23.38           C  
ATOM     86  CD1 LEU A  11     -66.409  10.848  -3.650  1.00 20.59           C  
ATOM     87  CD2 LEU A  11     -64.721  12.663  -3.728  1.00 20.06           C  
ATOM     88  N   GLY A  12     -64.836  10.680  -8.352  1.00 25.35           N  
ATOM     89  CA  GLY A  12     -65.362  11.257  -9.614  1.00 23.40           C  
ATOM     90  C   GLY A  12     -66.048  10.299 -10.600  1.00 29.07           C  
ATOM     91  O   GLY A  12     -66.981  10.692 -11.330  1.00 26.18           O  
ATOM     92  N   ASN A  13     -65.599   9.043 -10.645  1.00 26.17           N  
ATOM     93  CA  ASN A  13     -66.241   8.077 -11.521  1.00 26.32           C  
ATOM     94  C   ASN A  13     -67.532   7.561 -10.997  1.00 27.17           C  
ATOM     95  O   ASN A  13     -68.488   7.420 -11.761  1.00 34.77           O  
ATOM     96  CB  ASN A  13     -65.271   6.957 -11.880  1.00 25.28           C  
ATOM     97  CG  ASN A  13     -64.294   7.438 -12.892  1.00 30.37           C  
ATOM     98  OD1 ASN A  13     -64.621   8.177 -13.825  1.00 29.66           O  
ATOM     99  ND2 ASN A  13     -63.048   6.962 -12.744  1.00 30.58           N  
ATOM    100  N   SER A  14     -67.593   7.286  -9.693  1.00 24.69           N  
ATOM    101  CA  SER A  14     -68.820   6.775  -9.141  1.00 24.90           C  
ATOM    102  C   SER A  14     -69.903   7.885  -9.270  1.00 27.52           C  
ATOM    103  O   SER A  14     -71.093   7.609  -9.417  1.00 30.63           O  
ATOM    104  CB  SER A  14     -68.580   6.280  -7.710  1.00 23.59           C  
ATOM    105  OG  SER A  14     -67.989   7.302  -6.903  1.00 29.22           O  
ATOM    106  N   LEU A  15     -69.480   9.156  -9.259  1.00 25.64           N  
ATOM    107  CA  LEU A  15     -70.467  10.206  -9.442  1.00 24.12           C  
ATOM    108  C   LEU A  15     -70.906  10.188 -10.901  1.00 23.57           C  
ATOM    109  O   LEU A  15     -72.117  10.179 -11.141  1.00 25.29           O  
ATOM    110  CB  LEU A  15     -69.960  11.592  -9.012  1.00 21.72           C  
ATOM    111  CG  LEU A  15     -70.781  12.756  -9.541  1.00 21.90           C  
ATOM    112  CD1 LEU A  15     -72.129  12.822  -8.899  1.00 20.36           C  
ATOM    113  CD2 LEU A  15     -70.024  14.037  -9.271  1.00 21.56           C  
ATOM    114  N   GLN A  16     -69.978  10.142 -11.863  1.00 23.15           N  
ATOM    115  CA  GLN A  16     -70.397  10.165 -13.315  1.00 28.78           C  
ATOM    116  C   GLN A  16     -71.308   8.973 -13.684  1.00 30.53           C  
ATOM    117  O   GLN A  16     -72.276   9.119 -14.401  1.00 33.67           O  
ATOM    118  CB  GLN A  16     -69.230  10.187 -14.292  1.00 27.43           C  
ATOM    119  CG  GLN A  16     -68.260  11.304 -14.061  1.00 34.46           C  
ATOM    120  CD  GLN A  16     -67.089  11.309 -15.064  1.00 42.60           C  
ATOM    121  OE1 GLN A  16     -67.267  11.622 -16.253  1.00 46.07           O  
ATOM    122  NE2 GLN A  16     -65.885  10.995 -14.574  1.00 46.80           N  
ATOM    123  N   GLU A  17     -70.997   7.803 -13.158  1.00 30.16           N  
ATOM    124  CA  GLU A  17     -71.855   6.654 -13.353  1.00 32.85           C  
ATOM    125  C   GLU A  17     -73.219   6.828 -12.723  1.00 34.86           C  
ATOM    126  O   GLU A  17     -74.232   6.410 -13.312  1.00 36.73           O  
ATOM    127  CB  GLU A  17     -71.194   5.400 -12.810  1.00 30.71           C  
ATOM    128  CG  GLU A  17     -69.957   5.100 -13.564  1.00 35.60           C  
ATOM    129  CD  GLU A  17     -69.107   4.008 -12.936  1.00 42.56           C  
ATOM    130  OE1 GLU A  17     -69.616   3.233 -12.080  1.00 52.46           O  
ATOM    131  OE2 GLU A  17     -67.921   3.933 -13.333  1.00 44.98           O  
ATOM    132  N   SER A  18     -73.262   7.432 -11.537  1.00 35.41           N  
ATOM    133  CA  SER A  18     -74.558   7.687 -10.899  1.00 32.46           C  
ATOM    134  C   SER A  18     -75.393   8.634 -11.773  1.00 33.53           C  
ATOM    135  O   SER A  18     -76.576   8.392 -12.039  1.00 31.17           O  
ATOM    136  CB  SER A  18     -74.341   8.240  -9.513  1.00 32.87           C  
ATOM    137  OG  SER A  18     -73.651   7.260  -8.734  1.00 29.95           O  
ATOM    138  N   LEU A  19     -74.755   9.695 -12.248  1.00 31.66           N  
ATOM    139  CA  LEU A  19     -75.426  10.684 -13.087  1.00 33.59           C  
ATOM    140  C   LEU A  19     -75.920  10.024 -14.395  1.00 37.48           C  
ATOM    141  O   LEU A  19     -77.073  10.222 -14.752  1.00 34.07           O  
ATOM    142  CB  LEU A  19     -74.499  11.861 -13.399  1.00 27.28           C  
ATOM    143  CG  LEU A  19     -74.320  12.794 -12.199  1.00 25.19           C  
ATOM    144  CD1 LEU A  19     -73.216  13.757 -12.480  1.00 20.58           C  
ATOM    145  CD2 LEU A  19     -75.620  13.511 -11.799  1.00 23.55           C  
ATOM    146  N   ASP A  20     -75.066   9.229 -15.063  1.00 32.81           N  
ATOM    147  CA  ASP A  20     -75.488   8.412 -16.219  1.00 36.00           C  
ATOM    148  C   ASP A  20     -76.737   7.564 -15.985  1.00 34.61           C  
ATOM    149  O   ASP A  20     -77.590   7.588 -16.829  1.00 34.87           O  
ATOM    150  CB  ASP A  20     -74.347   7.564 -16.801  1.00 38.65           C  
ATOM    151  CG  ASP A  20     -73.243   8.427 -17.420  1.00 42.13           C  
ATOM    152  OD1 ASP A  20     -73.445   9.655 -17.511  1.00 42.25           O  
ATOM    153  OD2 ASP A  20     -72.168   7.908 -17.826  1.00 49.85           O  
ATOM    154  N   GLU A  21     -76.849   6.836 -14.871  1.00 34.14           N  
ATOM    155  CA  GLU A  21     -78.087   6.116 -14.530  1.00 40.12           C  
ATOM    156  C   GLU A  21     -79.382   6.948 -14.419  1.00 43.86           C  
ATOM    157  O   GLU A  21     -80.464   6.477 -14.790  1.00 46.68           O  
ATOM    158  CB  GLU A  21     -77.918   5.307 -13.246  1.00 40.89           C  
ATOM    159  CG  GLU A  21     -76.968   4.174 -13.470  1.00 51.29           C  
ATOM    160  CD  GLU A  21     -76.943   3.177 -12.344  1.00 59.54           C  
ATOM    161  OE1 GLU A  21     -77.819   3.257 -11.437  1.00 75.31           O  
ATOM    162  OE2 GLU A  21     -76.051   2.297 -12.399  1.00 52.87           O  
ATOM    163  N   LEU A  22     -79.275   8.153 -13.874  1.00 41.15           N  
ATOM    164  CA  LEU A  22     -80.428   9.038 -13.752  1.00 39.27           C  
ATOM    165  C   LEU A  22     -80.810   9.696 -15.106  1.00 39.09           C  
ATOM    166  O   LEU A  22     -81.986   9.983 -15.318  1.00 33.18           O  
ATOM    167  CB  LEU A  22     -80.236  10.085 -12.641  1.00 33.93           C  
ATOM    168  CG  LEU A  22     -79.961   9.630 -11.192  1.00 37.54           C  
ATOM    169  CD1 LEU A  22     -79.627  10.772 -10.257  1.00 33.90           C  
ATOM    170  CD2 LEU A  22     -81.105   8.809 -10.579  1.00 34.03           C  
ATOM    171  N   ILE A  23     -79.838   9.939 -15.991  1.00 35.79           N  
ATOM    172  CA  ILE A  23     -80.115  10.457 -17.343  1.00 43.05           C  
ATOM    173  C   ILE A  23     -80.899   9.400 -18.150  1.00 45.26           C  
ATOM    174  O   ILE A  23     -81.995   9.657 -18.687  1.00 42.17           O  
ATOM    175  CB  ILE A  23     -78.821  10.816 -18.092  1.00 42.10           C  
ATOM    176  CG1 ILE A  23     -78.183  12.072 -17.486  1.00 36.10           C  
ATOM    177  CG2 ILE A  23     -79.113  11.003 -19.574  1.00 45.06           C  
ATOM    178  CD1 ILE A  23     -76.740  12.335 -17.919  1.00 31.96           C  
ATOM    179  N   GLN A  24     -80.326   8.205 -18.137  1.00 51.00           N  
ATOM    180  CA  GLN A  24     -80.866   6.990 -18.721  1.00 58.83           C  
ATOM    181  C   GLN A  24     -82.300   6.684 -18.259  1.00 62.83           C  
ATOM    182  O   GLN A  24     -83.121   6.210 -19.045  1.00 63.17           O  
ATOM    183  CB  GLN A  24     -79.952   5.828 -18.348  1.00 58.51           C  
ATOM    184  CG  GLN A  24     -80.242   4.582 -19.093  1.00 81.83           C  
ATOM    185  CD  GLN A  24     -80.020   4.772 -20.594  1.00 99.57           C  
ATOM    186  OE1 GLN A  24     -78.956   5.229 -21.017  1.00 94.18           O  
ATOM    187  NE2 GLN A  24     -81.030   4.424 -21.403  1.00104.04           N  
ATOM    188  N   SER A  25     -82.586   6.924 -16.982  1.00 53.62           N  
ATOM    189  CA  SER A  25     -83.921   6.690 -16.473  1.00 46.19           C  
ATOM    190  C   SER A  25     -84.831   7.927 -16.592  1.00 48.17           C  
ATOM    191  O   SER A  25     -85.915   7.976 -16.015  1.00 46.68           O  
ATOM    192  CB  SER A  25     -83.903   6.044 -15.082  1.00 44.75           C  
ATOM    193  OG  SER A  25     -83.535   6.915 -14.030  1.00 53.77           O  
ATOM    194  N   GLN A  26     -84.382   8.895 -17.394  1.00 47.43           N  
ATOM    195  CA  GLN A  26     -85.032  10.203 -17.533  1.00 54.03           C  
ATOM    196  C   GLN A  26     -85.307  11.057 -16.268  1.00 49.27           C  
ATOM    197  O   GLN A  26     -85.977  12.077 -16.322  1.00 49.35           O  
ATOM    198  CB  GLN A  26     -86.260  10.102 -18.446  1.00 60.52           C  
ATOM    199  CG  GLN A  26     -86.022  10.843 -19.762  1.00 64.17           C  
ATOM    200  CD  GLN A  26     -86.325   9.998 -20.971  1.00 71.33           C  
ATOM    201  OE1 GLN A  26     -86.707   8.821 -20.854  1.00 63.81           O  
ATOM    202  NE2 GLN A  26     -86.137  10.581 -22.148  1.00 68.52           N  
ATOM    203  N   GLN A  27     -84.739  10.687 -15.144  1.00 45.65           N  
ATOM    204  CA  GLN A  27     -84.931  11.490 -13.973  1.00 44.82           C  
ATOM    205  C   GLN A  27     -84.194  12.833 -13.972  1.00 44.33           C  
ATOM    206  O   GLN A  27     -84.652  13.752 -13.314  1.00 44.51           O  
ATOM    207  CB  GLN A  27     -84.673  10.687 -12.724  1.00 43.03           C  
ATOM    208  CG  GLN A  27     -85.860   9.868 -12.331  1.00 45.31           C  
ATOM    209  CD  GLN A  27     -85.462   8.773 -11.423  1.00 52.77           C  
ATOM    210  OE1 GLN A  27     -84.549   8.007 -11.732  1.00 67.96           O  
ATOM    211  NE2 GLN A  27     -86.129   8.672 -10.287  1.00 50.16           N  
ATOM    212  N   ILE A  28     -83.099  12.986 -14.718  1.00 37.83           N  
ATOM    213  CA  ILE A  28     -82.472  14.321 -14.830  1.00 34.06           C  
ATOM    214  C   ILE A  28     -82.022  14.546 -16.274  1.00 37.88           C  
ATOM    215  O   ILE A  28     -81.818  13.574 -16.995  1.00 38.72           O  
ATOM    216  CB  ILE A  28     -81.239  14.487 -13.815  1.00 40.13           C  
ATOM    217  CG1 ILE A  28     -80.110  13.488 -14.149  1.00 36.94           C  
ATOM    218  CG2 ILE A  28     -81.670  14.326 -12.303  1.00 29.95           C  
ATOM    219  CD1 ILE A  28     -78.799  13.773 -13.571  1.00 31.31           C  
ATOM    220  N   THR A  29     -81.875  15.797 -16.714  1.00 38.56           N  
ATOM    221  CA  THR A  29     -81.342  16.040 -18.051  1.00 37.68           C  
ATOM    222  C   THR A  29     -79.795  15.943 -18.091  1.00 45.30           C  
ATOM    223  O   THR A  29     -79.102  16.227 -17.086  1.00 43.86           O  
ATOM    224  CB  THR A  29     -81.787  17.422 -18.638  1.00 38.28           C  
ATOM    225  OG1 THR A  29     -81.205  18.483 -17.881  1.00 43.33           O  
ATOM    226  CG2 THR A  29     -83.312  17.587 -18.627  1.00 33.82           C  
ATOM    227  N   PRO A  30     -79.239  15.564 -19.258  1.00 45.01           N  
ATOM    228  CA  PRO A  30     -77.781  15.635 -19.400  1.00 42.85           C  
ATOM    229  C   PRO A  30     -77.200  16.999 -19.007  1.00 42.71           C  
ATOM    230  O   PRO A  30     -76.069  17.065 -18.531  1.00 44.51           O  
ATOM    231  CB  PRO A  30     -77.556  15.405 -20.908  1.00 43.81           C  
ATOM    232  CG  PRO A  30     -78.743  14.554 -21.335  1.00 45.87           C  
ATOM    233  CD  PRO A  30     -79.904  14.960 -20.444  1.00 43.52           C  
ATOM    234  N   GLN A  31     -77.936  18.083 -19.235  1.00 42.83           N  
ATOM    235  CA  GLN A  31     -77.421  19.414 -18.930  1.00 43.83           C  
ATOM    236  C   GLN A  31     -77.364  19.691 -17.404  1.00 46.01           C  
ATOM    237  O   GLN A  31     -76.474  20.407 -16.945  1.00 42.09           O  
ATOM    238  CB  GLN A  31     -78.181  20.499 -19.683  1.00 43.63           C  
ATOM    239  CG  GLN A  31     -79.517  20.061 -20.280  1.00 68.70           C  
ATOM    240  CD  GLN A  31     -79.368  19.161 -21.528  1.00 69.54           C  
ATOM    241  OE1 GLN A  31     -79.990  18.091 -21.625  1.00 62.98           O  
ATOM    242  NE2 GLN A  31     -78.558  19.613 -22.489  1.00 65.57           N  
ATOM    243  N   LEU A  32     -78.283  19.091 -16.634  1.00 40.17           N  
ATOM    244  CA  LEU A  32     -78.221  19.164 -15.168  1.00 37.75           C  
ATOM    245  C   LEU A  32     -77.011  18.348 -14.608  1.00 40.06           C  
ATOM    246  O   LEU A  32     -76.291  18.815 -13.690  1.00 42.24           O  
ATOM    247  CB  LEU A  32     -79.564  18.745 -14.525  1.00 29.75           C  
ATOM    248  CG  LEU A  32     -79.695  18.878 -12.995  1.00 32.63           C  
ATOM    249  CD1 LEU A  32     -79.511  20.376 -12.562  1.00 27.99           C  
ATOM    250  CD2 LEU A  32     -80.987  18.224 -12.414  1.00 25.57           C  
ATOM    251  N   ALA A  33     -76.793  17.161 -15.187  1.00 32.48           N  
ATOM    252  CA  ALA A  33     -75.617  16.330 -14.948  1.00 28.47           C  
ATOM    253  C   ALA A  33     -74.322  17.110 -15.094  1.00 29.65           C  
ATOM    254  O   ALA A  33     -73.434  17.023 -14.204  1.00 30.84           O  
ATOM    255  CB  ALA A  33     -75.613  15.060 -15.883  1.00 24.97           C  
ATOM    256  N   LEU A  34     -74.207  17.866 -16.193  1.00 31.08           N  
ATOM    257  CA  LEU A  34     -73.023  18.680 -16.474  1.00 33.99           C  
ATOM    258  C   LEU A  34     -72.775  19.714 -15.372  1.00 35.87           C  
ATOM    259  O   LEU A  34     -71.616  19.948 -15.018  1.00 31.95           O  
ATOM    260  CB  LEU A  34     -73.073  19.368 -17.851  1.00 33.99           C  
ATOM    261  CG  LEU A  34     -73.000  18.469 -19.108  1.00 41.03           C  
ATOM    262  CD1 LEU A  34     -72.858  19.406 -20.361  1.00 35.50           C  
ATOM    263  CD2 LEU A  34     -71.838  17.421 -19.087  1.00 34.16           C  
ATOM    264  N   GLN A  35     -73.852  20.318 -14.854  1.00 33.68           N  
ATOM    265  CA  GLN A  35     -73.782  21.322 -13.783  1.00 30.87           C  
ATOM    266  C   GLN A  35     -73.300  20.709 -12.475  1.00 30.92           C  
ATOM    267  O   GLN A  35     -72.480  21.317 -11.755  1.00 30.50           O  
ATOM    268  CB  GLN A  35     -75.131  21.985 -13.564  1.00 33.01           C  
ATOM    269  CG  GLN A  35     -75.497  23.045 -14.612  1.00 41.89           C  
ATOM    270  CD  GLN A  35     -74.511  24.195 -14.588  1.00 50.26           C  
ATOM    271  OE1 GLN A  35     -74.465  24.987 -13.618  1.00 59.78           O  
ATOM    272  NE2 GLN A  35     -73.683  24.284 -15.635  1.00 47.83           N  
ATOM    273  N   VAL A  36     -73.781  19.494 -12.199  1.00 27.07           N  
ATOM    274  CA  VAL A  36     -73.375  18.744 -10.995  1.00 26.10           C  
ATOM    275  C   VAL A  36     -71.862  18.432 -10.986  1.00 25.23           C  
ATOM    276  O   VAL A  36     -71.194  18.562  -9.948  1.00 25.86           O  
ATOM    277  CB  VAL A  36     -74.182  17.391 -10.828  1.00 24.24           C  
ATOM    278  CG1 VAL A  36     -73.615  16.574  -9.663  1.00 25.85           C  
ATOM    279  CG2 VAL A  36     -75.636  17.636 -10.635  1.00 18.82           C  
ATOM    280  N   LEU A  37     -71.322  18.050 -12.139  1.00 24.55           N  
ATOM    281  CA  LEU A  37     -69.927  17.694 -12.225  1.00 24.23           C  
ATOM    282  C   LEU A  37     -69.162  18.966 -11.963  1.00 27.82           C  
ATOM    283  O   LEU A  37     -68.118  18.928 -11.321  1.00 31.59           O  
ATOM    284  CB  LEU A  37     -69.605  17.149 -13.624  1.00 21.59           C  
ATOM    285  CG  LEU A  37     -70.190  15.704 -13.815  1.00 27.10           C  
ATOM    286  CD1 LEU A  37     -70.199  15.253 -15.336  1.00 22.06           C  
ATOM    287  CD2 LEU A  37     -69.513  14.618 -12.910  1.00 20.65           C  
ATOM    288  N   LEU A  38     -69.659  20.094 -12.479  1.00 24.11           N  
ATOM    289  CA  LEU A  38     -69.010  21.388 -12.251  1.00 25.76           C  
ATOM    290  C   LEU A  38     -68.963  21.747 -10.769  1.00 22.62           C  
ATOM    291  O   LEU A  38     -67.977  22.275 -10.315  1.00 23.54           O  
ATOM    292  CB  LEU A  38     -69.690  22.538 -13.030  1.00 21.96           C  
ATOM    293  CG  LEU A  38     -69.410  22.521 -14.559  1.00 25.93           C  
ATOM    294  CD1 LEU A  38     -70.115  23.692 -15.257  1.00 21.13           C  
ATOM    295  CD2 LEU A  38     -67.934  22.466 -14.963  1.00 20.92           C  
ATOM    296  N   GLN A  39     -70.038  21.458 -10.047  1.00 22.80           N  
ATOM    297  CA  GLN A  39     -70.084  21.685  -8.605  1.00 24.68           C  
ATOM    298  C   GLN A  39     -69.166  20.708  -7.868  1.00 24.88           C  
ATOM    299  O   GLN A  39     -68.451  21.084  -6.972  1.00 28.96           O  
ATOM    300  CB  GLN A  39     -71.501  21.550  -8.111  1.00 26.45           C  
ATOM    301  CG  GLN A  39     -71.612  21.944  -6.660  1.00 31.81           C  
ATOM    302  CD  GLN A  39     -71.316  23.435  -6.457  1.00 35.75           C  
ATOM    303  OE1 GLN A  39     -71.666  24.284  -7.299  1.00 28.79           O  
ATOM    304  NE2 GLN A  39     -70.617  23.738  -5.362  1.00 30.71           N  
ATOM    305  N   PHE A  40     -69.157  19.449  -8.294  1.00 25.96           N  
ATOM    306  CA  PHE A  40     -68.176  18.449  -7.835  1.00 23.94           C  
ATOM    307  C   PHE A  40     -66.695  18.939  -7.933  1.00 25.91           C  
ATOM    308  O   PHE A  40     -65.939  18.842  -6.951  1.00 23.89           O  
ATOM    309  CB  PHE A  40     -68.355  17.094  -8.603  1.00 19.41           C  
ATOM    310  CG  PHE A  40     -67.220  16.174  -8.402  1.00 22.35           C  
ATOM    311  CD1 PHE A  40     -67.101  15.437  -7.200  1.00 23.16           C  
ATOM    312  CD2 PHE A  40     -66.195  16.111  -9.328  1.00 22.46           C  
ATOM    313  CE1 PHE A  40     -65.988  14.620  -6.985  1.00 22.99           C  
ATOM    314  CE2 PHE A  40     -65.068  15.294  -9.087  1.00 23.19           C  
ATOM    315  CZ  PHE A  40     -64.980  14.578  -7.907  1.00 22.41           C  
ATOM    316  N   ASP A  41     -66.284  19.420  -9.122  1.00 24.91           N  
ATOM    317  CA  ASP A  41     -64.971  20.097  -9.312  1.00 26.27           C  
ATOM    318  C   ASP A  41     -64.600  21.097  -8.189  1.00 25.45           C  
ATOM    319  O   ASP A  41     -63.484  21.077  -7.654  1.00 27.01           O  
ATOM    320  CB  ASP A  41     -64.921  20.852 -10.671  1.00 25.73           C  
ATOM    321  CG  ASP A  41     -65.087  19.933 -11.881  1.00 26.26           C  
ATOM    322  OD1 ASP A  41     -64.901  18.685 -11.763  1.00 26.54           O  
ATOM    323  OD2 ASP A  41     -65.432  20.467 -12.968  1.00 29.54           O  
ATOM    324  N   LYS A  42     -65.542  21.978  -7.853  1.00 24.98           N  
ATOM    325  CA  LYS A  42     -65.359  22.919  -6.785  1.00 25.45           C  
ATOM    326  C   LYS A  42     -65.218  22.219  -5.428  1.00 24.61           C  
ATOM    327  O   LYS A  42     -64.315  22.548  -4.679  1.00 26.13           O  
ATOM    328  CB  LYS A  42     -66.576  23.850  -6.727  1.00 27.34           C  
ATOM    329  CG  LYS A  42     -66.604  24.806  -7.876  1.00 38.98           C  
ATOM    330  CD  LYS A  42     -67.653  25.900  -7.630  1.00 41.51           C  
ATOM    331  CE  LYS A  42     -67.851  26.670  -8.940  1.00 42.34           C  
ATOM    332  NZ  LYS A  42     -69.241  27.215  -8.932  1.00 47.88           N  
ATOM    333  N   ALA A  43     -66.122  21.280  -5.096  1.00 20.92           N  
ATOM    334  CA  ALA A  43     -66.088  20.639  -3.778  1.00 20.21           C  
ATOM    335  C   ALA A  43     -64.788  19.898  -3.579  1.00 20.60           C  
ATOM    336  O   ALA A  43     -64.181  20.025  -2.514  1.00 22.78           O  
ATOM    337  CB  ALA A  43     -67.293  19.707  -3.579  1.00 23.90           C  
ATOM    338  N   ILE A  44     -64.277  19.197  -4.603  1.00 21.11           N  
ATOM    339  CA  ILE A  44     -63.085  18.348  -4.363  1.00 19.22           C  
ATOM    340  C   ILE A  44     -61.833  19.235  -4.387  1.00 22.83           C  
ATOM    341  O   ILE A  44     -60.869  19.036  -3.621  1.00 23.24           O  
ATOM    342  CB  ILE A  44     -63.006  17.145  -5.346  1.00 17.38           C  
ATOM    343  CG1 ILE A  44     -61.814  16.244  -4.995  1.00 16.51           C  
ATOM    344  CG2 ILE A  44     -62.884  17.596  -6.814  1.00 16.24           C  
ATOM    345  CD1 ILE A  44     -62.094  15.451  -3.637  1.00 19.32           C  
ATOM    346  N   ASN A  45     -61.836  20.248  -5.252  1.00 23.69           N  
ATOM    347  CA  ASN A  45     -60.702  21.189  -5.216  1.00 21.94           C  
ATOM    348  C   ASN A  45     -60.652  21.847  -3.864  1.00 22.93           C  
ATOM    349  O   ASN A  45     -59.583  21.907  -3.243  1.00 21.25           O  
ATOM    350  CB  ASN A  45     -60.758  22.248  -6.329  1.00 22.26           C  
ATOM    351  CG  ASN A  45     -60.216  21.701  -7.661  1.00 23.50           C  
ATOM    352  OD1 ASN A  45     -59.105  22.005  -8.053  1.00 24.34           O  
ATOM    353  ND2 ASN A  45     -60.980  20.831  -8.309  1.00 25.23           N  
ATOM    354  N   ALA A  46     -61.793  22.332  -3.386  1.00 18.87           N  
ATOM    355  CA  ALA A  46     -61.757  23.048  -2.140  1.00 20.16           C  
ATOM    356  C   ALA A  46     -61.480  22.061  -1.008  1.00 24.86           C  
ATOM    357  O   ALA A  46     -60.672  22.351  -0.089  1.00 27.45           O  
ATOM    358  CB  ALA A  46     -63.074  23.827  -1.925  1.00 19.30           C  
ATOM    359  N   ALA A  47     -62.046  20.849  -1.085  1.00 22.92           N  
ATOM    360  CA  ALA A  47     -61.849  19.912   0.037  1.00 23.45           C  
ATOM    361  C   ALA A  47     -60.387  19.505   0.173  1.00 24.85           C  
ATOM    362  O   ALA A  47     -59.849  19.369   1.268  1.00 30.83           O  
ATOM    363  CB  ALA A  47     -62.757  18.697  -0.103  1.00 22.14           C  
ATOM    364  N   LEU A  48     -59.713  19.269  -0.933  1.00 25.40           N  
ATOM    365  CA  LEU A  48     -58.294  18.875  -0.863  1.00 21.56           C  
ATOM    366  C   LEU A  48     -57.449  20.031  -0.306  1.00 26.36           C  
ATOM    367  O   LEU A  48     -56.509  19.837   0.541  1.00 26.49           O  
ATOM    368  CB  LEU A  48     -57.803  18.442  -2.270  1.00 22.50           C  
ATOM    369  CG  LEU A  48     -58.275  17.043  -2.742  1.00 20.93           C  
ATOM    370  CD1 LEU A  48     -57.942  16.972  -4.146  1.00 23.62           C  
ATOM    371  CD2 LEU A  48     -57.547  15.826  -1.968  1.00 19.67           C  
ATOM    372  N   ALA A  49     -57.753  21.244  -0.776  1.00 22.86           N  
ATOM    373  CA  ALA A  49     -56.986  22.463  -0.365  1.00 24.82           C  
ATOM    374  C   ALA A  49     -57.248  22.776   1.090  1.00 26.20           C  
ATOM    375  O   ALA A  49     -56.346  23.203   1.801  1.00 31.41           O  
ATOM    376  CB  ALA A  49     -57.335  23.727  -1.244  1.00 19.88           C  
ATOM    377  N   GLN A  50     -58.462  22.524   1.568  1.00 29.51           N  
ATOM    378  CA  GLN A  50     -58.762  23.041   2.858  1.00 27.95           C  
ATOM    379  C   GLN A  50     -58.949  22.098   4.027  1.00 27.64           C  
ATOM    380  O   GLN A  50     -58.928  22.507   5.204  1.00 27.72           O  
ATOM    381  CB  GLN A  50     -59.678  24.297   2.764  1.00 28.16           C  
ATOM    382  CG  GLN A  50     -61.137  24.138   2.751  1.00 38.36           C  
ATOM    383  CD  GLN A  50     -61.817  25.180   1.826  1.00 40.81           C  
ATOM    384  OE1 GLN A  50     -61.171  26.036   1.243  1.00 43.35           O  
ATOM    385  NE2 GLN A  50     -63.115  25.042   1.651  1.00 48.93           N  
ATOM    386  N   ARG A  51     -59.065  20.820   3.736  1.00 26.88           N  
ATOM    387  CA  ARG A  51     -59.288  19.823   4.755  1.00 21.96           C  
ATOM    388  C   ARG A  51     -58.230  18.766   4.892  1.00 24.38           C  
ATOM    389  O   ARG A  51     -58.335  17.966   5.762  1.00 27.81           O  
ATOM    390  CB  ARG A  51     -60.593  19.117   4.529  1.00 22.61           C  
ATOM    391  CG  ARG A  51     -61.795  19.998   4.453  1.00 26.80           C  
ATOM    392  CD  ARG A  51     -63.051  19.168   4.356  1.00 31.11           C  
ATOM    393  NE  ARG A  51     -64.244  19.980   4.301  1.00 41.68           N  
ATOM    394  CZ  ARG A  51     -65.219  19.849   3.412  1.00 46.49           C  
ATOM    395  NH1 ARG A  51     -65.189  18.935   2.481  1.00 43.26           N  
ATOM    396  NH2 ARG A  51     -66.244  20.643   3.459  1.00 48.68           N  
ATOM    397  N   VAL A  52     -57.233  18.743   4.026  1.00 21.42           N  
ATOM    398  CA  VAL A  52     -56.321  17.614   3.986  1.00 22.72           C  
ATOM    399  C   VAL A  52     -54.970  18.171   4.376  1.00 31.43           C  
ATOM    400  O   VAL A  52     -54.632  19.254   3.911  1.00 33.28           O  
ATOM    401  CB  VAL A  52     -56.255  17.024   2.570  1.00 22.74           C  
ATOM    402  CG1 VAL A  52     -55.156  15.883   2.454  1.00 19.87           C  
ATOM    403  CG2 VAL A  52     -57.617  16.506   2.148  1.00 22.82           C  
ATOM    404  N   ARG A  53     -54.201  17.453   5.215  1.00 33.50           N  
ATOM    405  CA  ARG A  53     -52.895  17.982   5.773  1.00 35.23           C  
ATOM    406  C   ARG A  53     -51.680  17.073   5.545  1.00 34.83           C  
ATOM    407  O   ARG A  53     -50.554  17.487   5.771  1.00 34.75           O  
ATOM    408  CB  ARG A  53     -52.977  18.245   7.283  1.00 30.34           C  
ATOM    409  CG  ARG A  53     -54.120  19.162   7.750  1.00 30.53           C  
ATOM    410  CD  ARG A  53     -53.910  20.613   7.386  1.00 32.07           C  
ATOM    411  NE  ARG A  53     -54.922  21.317   8.154  1.00 37.38           N  
ATOM    412  CZ  ARG A  53     -56.113  21.720   7.726  1.00 42.53           C  
ATOM    413  NH1 ARG A  53     -56.444  21.602   6.441  1.00 43.13           N  
ATOM    414  NH2 ARG A  53     -56.968  22.287   8.600  1.00 37.07           N  
ATOM    415  N   ASN A  54     -51.870  15.847   5.090  1.00 34.34           N  
ATOM    416  CA  ASN A  54     -50.696  14.978   5.064  1.00 37.32           C  
ATOM    417  C   ASN A  54     -49.623  15.194   3.981  1.00 38.66           C  
ATOM    418  O   ASN A  54     -49.892  15.767   2.917  1.00 31.04           O  
ATOM    419  CB  ASN A  54     -51.091  13.542   5.194  1.00 36.52           C  
ATOM    420  CG  ASN A  54     -51.960  13.106   4.122  1.00 39.14           C  
ATOM    421  OD1 ASN A  54     -53.021  13.677   3.900  1.00 49.08           O  
ATOM    422  ND2 ASN A  54     -51.545  12.050   3.430  1.00 41.04           N  
ATOM    423  N   ARG A  55     -48.409  14.802   4.344  1.00 38.46           N  
ATOM    424  CA  ARG A  55     -47.251  14.932   3.494  1.00 39.29           C  
ATOM    425  C   ARG A  55     -46.879  13.544   3.024  1.00 42.05           C  
ATOM    426  O   ARG A  55     -47.172  12.545   3.681  1.00 48.59           O  
ATOM    427  CB  ARG A  55     -46.087  15.562   4.259  1.00 42.52           C  
ATOM    428  CG  ARG A  55     -46.062  17.081   4.211  1.00 56.45           C  
ATOM    429  CD  ARG A  55     -46.260  17.681   5.593  1.00 71.58           C  
ATOM    430  NE  ARG A  55     -46.938  18.972   5.537  1.00 77.22           N  
ATOM    431  CZ  ARG A  55     -46.687  19.984   6.361  1.00 87.77           C  
ATOM    432  NH1 ARG A  55     -45.770  19.858   7.310  1.00 83.79           N  
ATOM    433  NH2 ARG A  55     -47.354  21.124   6.237  1.00 68.79           N  
ATOM    434  N   VAL A  56     -46.236  13.496   1.872  1.00 43.24           N  
ATOM    435  CA  VAL A  56     -45.889  12.247   1.227  1.00 34.61           C  
ATOM    436  C   VAL A  56     -44.551  12.570   0.575  1.00 31.47           C  
ATOM    437  O   VAL A  56     -44.332  13.696   0.212  1.00 29.05           O  
ATOM    438  CB  VAL A  56     -47.023  11.867   0.231  1.00 35.65           C  
ATOM    439  CG1 VAL A  56     -46.529  11.187  -1.034  1.00 41.14           C  
ATOM    440  CG2 VAL A  56     -48.011  11.011   0.937  1.00 40.15           C  
ATOM    441  N   ASN A  57     -43.659  11.588   0.477  1.00 33.93           N  
ATOM    442  CA  ASN A  57     -42.364  11.714  -0.176  1.00 31.79           C  
ATOM    443  C   ASN A  57     -42.294  10.553  -1.118  1.00 34.23           C  
ATOM    444  O   ASN A  57     -42.798   9.461  -0.809  1.00 29.09           O  
ATOM    445  CB  ASN A  57     -41.253  11.649   0.860  1.00 42.59           C  
ATOM    446  CG  ASN A  57     -41.105  12.972   1.602  1.00 47.24           C  
ATOM    447  OD1 ASN A  57     -40.444  13.875   1.105  1.00 55.99           O  
ATOM    448  ND2 ASN A  57     -41.774  13.120   2.750  1.00 38.48           N  
ATOM    449  N   PHE A  58     -41.736  10.762  -2.308  1.00 32.64           N  
ATOM    450  CA  PHE A  58     -41.654   9.634  -3.233  1.00 31.87           C  
ATOM    451  C   PHE A  58     -40.381   9.641  -4.071  1.00 28.61           C  
ATOM    452  O   PHE A  58     -39.825  10.687  -4.280  1.00 29.85           O  
ATOM    453  CB  PHE A  58     -42.941   9.533  -4.079  1.00 30.59           C  
ATOM    454  CG  PHE A  58     -43.096  10.658  -5.119  1.00 33.17           C  
ATOM    455  CD1 PHE A  58     -42.605  10.496  -6.426  1.00 28.50           C  
ATOM    456  CD2 PHE A  58     -43.734  11.869  -4.774  1.00 27.58           C  
ATOM    457  CE1 PHE A  58     -42.786  11.527  -7.411  1.00 29.45           C  
ATOM    458  CE2 PHE A  58     -43.850  12.891  -5.680  1.00 26.03           C  
ATOM    459  CZ  PHE A  58     -43.396  12.705  -7.045  1.00 28.62           C  
ATOM    460  N   ARG A  59     -39.957   8.470  -4.558  1.00 31.49           N  
ATOM    461  CA  ARG A  59     -38.690   8.222  -5.268  1.00 33.66           C  
ATOM    462  C   ARG A  59     -39.100   7.312  -6.422  1.00 32.01           C  
ATOM    463  O   ARG A  59     -39.967   6.423  -6.255  1.00 31.26           O  
ATOM    464  CB  ARG A  59     -37.755   7.353  -4.404  1.00 45.76           C  
ATOM    465  CG  ARG A  59     -36.627   8.004  -3.669  1.00 59.66           C  
ATOM    466  CD  ARG A  59     -35.243   7.884  -4.403  1.00 69.07           C  
ATOM    467  NE  ARG A  59     -34.268   8.949  -4.034  1.00 73.99           N  
ATOM    468  CZ  ARG A  59     -34.328   9.772  -2.964  1.00 73.20           C  
ATOM    469  NH1 ARG A  59     -35.299   9.704  -2.056  1.00 68.73           N  
ATOM    470  NH2 ARG A  59     -33.392  10.691  -2.776  1.00 81.51           N  
ATOM    471  N   GLY A  60     -38.473   7.449  -7.575  1.00 28.92           N  
ATOM    472  CA  GLY A  60     -38.777   6.522  -8.673  1.00 27.43           C  
ATOM    473  C   GLY A  60     -37.835   6.867  -9.785  1.00 30.63           C  
ATOM    474  O   GLY A  60     -37.044   7.789  -9.618  1.00 29.05           O  
ATOM    475  N   SER A  61     -37.943   6.179 -10.917  1.00 28.86           N  
ATOM    476  CA  SER A  61     -37.178   6.524 -12.111  1.00 35.05           C  
ATOM    477  C   SER A  61     -38.114   7.097 -13.173  1.00 38.50           C  
ATOM    478  O   SER A  61     -39.196   6.558 -13.407  1.00 36.87           O  
ATOM    479  CB  SER A  61     -36.446   5.297 -12.655  1.00 35.84           C  
ATOM    480  OG  SER A  61     -37.358   4.355 -13.192  1.00 29.93           O  
ATOM    481  N   LEU A  62     -37.702   8.189 -13.811  1.00 37.02           N  
ATOM    482  CA  LEU A  62     -38.538   8.849 -14.782  1.00 33.26           C  
ATOM    483  C   LEU A  62     -38.396   8.221 -16.155  1.00 44.74           C  
ATOM    484  O   LEU A  62     -37.326   8.224 -16.758  1.00 50.79           O  
ATOM    485  CB  LEU A  62     -38.209  10.334 -14.819  1.00 31.17           C  
ATOM    486  CG  LEU A  62     -39.233  11.180 -15.547  1.00 29.24           C  
ATOM    487  CD1 LEU A  62     -40.646  11.069 -14.966  1.00 25.71           C  
ATOM    488  CD2 LEU A  62     -38.781  12.621 -15.469  1.00 32.11           C  
ATOM    489  N   ASN A  63     -39.509   7.681 -16.619  1.00 45.11           N  
ATOM    490  CA  ASN A  63     -39.604   6.958 -17.848  1.00 40.51           C  
ATOM    491  C   ASN A  63     -40.029   7.947 -18.946  1.00 40.03           C  
ATOM    492  O   ASN A  63     -39.380   8.054 -19.990  1.00 43.14           O  
ATOM    493  CB  ASN A  63     -40.657   5.864 -17.598  1.00 50.69           C  
ATOM    494  CG  ASN A  63     -40.860   4.917 -18.764  1.00 59.30           C  
ATOM    495  OD1 ASN A  63     -40.605   5.245 -19.924  1.00 75.24           O  
ATOM    496  ND2 ASN A  63     -41.369   3.725 -18.454  1.00 63.42           N  
ATOM    497  N   THR A  64     -41.074   8.727 -18.670  1.00 38.89           N  
ATOM    498  CA  THR A  64     -41.778   9.504 -19.675  1.00 39.79           C  
ATOM    499  C   THR A  64     -42.180  10.826 -19.093  1.00 36.41           C  
ATOM    500  O   THR A  64     -42.610  10.852 -17.942  1.00 36.94           O  
ATOM    501  CB  THR A  64     -43.025   8.669 -20.104  1.00 44.70           C  
ATOM    502  OG1 THR A  64     -42.751   8.107 -21.379  1.00 53.71           O  
ATOM    503  CG2 THR A  64     -44.311   9.473 -20.200  1.00 44.22           C  
ATOM    504  N   TYR A  65     -42.064  11.920 -19.844  1.00 36.19           N  
ATOM    505  CA  TYR A  65     -42.549  13.206 -19.332  1.00 37.68           C  
ATOM    506  C   TYR A  65     -43.154  14.097 -20.416  1.00 42.36           C  
ATOM    507  O   TYR A  65     -42.598  14.173 -21.498  1.00 39.34           O  
ATOM    508  CB  TYR A  65     -41.444  13.957 -18.566  1.00 40.21           C  
ATOM    509  CG  TYR A  65     -40.275  14.468 -19.402  1.00 39.30           C  
ATOM    510  CD1 TYR A  65     -40.303  15.721 -19.988  1.00 41.80           C  
ATOM    511  CD2 TYR A  65     -39.139  13.690 -19.594  1.00 44.78           C  
ATOM    512  CE1 TYR A  65     -39.221  16.195 -20.780  1.00 40.62           C  
ATOM    513  CE2 TYR A  65     -38.043  14.155 -20.353  1.00 45.51           C  
ATOM    514  CZ  TYR A  65     -38.093  15.401 -20.948  1.00 43.94           C  
ATOM    515  OH  TYR A  65     -37.001  15.855 -21.687  1.00 44.80           O  
ATOM    516  N   ARG A  66     -44.264  14.798 -20.139  1.00 39.58           N  
ATOM    517  CA  ARG A  66     -44.884  15.611 -21.205  1.00 41.60           C  
ATOM    518  C   ARG A  66     -45.761  16.729 -20.660  1.00 39.59           C  
ATOM    519  O   ARG A  66     -46.631  16.468 -19.781  1.00 32.86           O  
ATOM    520  CB  ARG A  66     -45.652  14.697 -22.202  1.00 45.73           C  
ATOM    521  CG  ARG A  66     -46.572  15.388 -23.251  1.00 62.96           C  
ATOM    522  CD  ARG A  66     -48.107  15.469 -22.779  1.00 73.62           C  
ATOM    523  NE  ARG A  66     -48.951  14.251 -22.900  1.00 73.24           N  
ATOM    524  CZ  ARG A  66     -48.560  12.971 -22.741  1.00 83.54           C  
ATOM    525  NH1 ARG A  66     -47.310  12.640 -22.407  1.00 87.96           N  
ATOM    526  NH2 ARG A  66     -49.444  11.995 -22.885  1.00 74.37           N  
ATOM    527  N   PHE A  67     -45.545  17.947 -21.187  1.00 33.94           N  
ATOM    528  CA  PHE A  67     -46.259  19.178 -20.748  1.00 33.61           C  
ATOM    529  C   PHE A  67     -47.128  19.701 -21.889  1.00 44.52           C  
ATOM    530  O   PHE A  67     -46.655  19.926 -23.028  1.00 44.21           O  
ATOM    531  CB  PHE A  67     -45.296  20.291 -20.349  1.00 29.01           C  
ATOM    532  CG  PHE A  67     -45.959  21.506 -19.625  1.00 32.14           C  
ATOM    533  CD1 PHE A  67     -46.531  21.382 -18.380  1.00 28.08           C  
ATOM    534  CD2 PHE A  67     -45.912  22.784 -20.189  1.00 36.03           C  
ATOM    535  CE1 PHE A  67     -47.074  22.490 -17.704  1.00 31.68           C  
ATOM    536  CE2 PHE A  67     -46.446  23.906 -19.530  1.00 33.27           C  
ATOM    537  CZ  PHE A  67     -47.042  23.750 -18.280  1.00 37.85           C  
ATOM    538  N   CYS A  68     -48.387  19.945 -21.546  1.00 41.89           N  
ATOM    539  CA  CYS A  68     -49.409  20.243 -22.500  1.00 38.98           C  
ATOM    540  C   CYS A  68     -50.587  20.951 -21.830  1.00 39.69           C  
ATOM    541  O   CYS A  68     -51.176  20.428 -20.894  1.00 41.70           O  
ATOM    542  CB  CYS A  68     -49.892  18.941 -23.131  1.00 39.29           C  
ATOM    543  SG  CYS A  68     -51.049  19.345 -24.490  1.00 50.23           S  
ATOM    544  N   ASP A  69     -50.920  22.135 -22.322  1.00 40.13           N  
ATOM    545  CA  ASP A  69     -52.010  22.899 -21.792  1.00 40.22           C  
ATOM    546  C   ASP A  69     -51.816  23.088 -20.294  1.00 42.32           C  
ATOM    547  O   ASP A  69     -52.786  23.074 -19.534  1.00 32.41           O  
ATOM    548  CB  ASP A  69     -53.350  22.181 -22.001  1.00 50.55           C  
ATOM    549  CG  ASP A  69     -53.841  22.222 -23.448  1.00 54.18           C  
ATOM    550  OD1 ASP A  69     -53.287  23.013 -24.252  1.00 45.52           O  
ATOM    551  OD2 ASP A  69     -54.798  21.445 -23.744  1.00 48.57           O  
ATOM    552  N   ASN A  70     -50.581  23.278 -19.845  1.00 38.88           N  
ATOM    553  CA  ASN A  70     -50.377  23.478 -18.415  1.00 36.70           C  
ATOM    554  C   ASN A  70     -50.646  22.261 -17.534  1.00 31.28           C  
ATOM    555  O   ASN A  70     -51.056  22.439 -16.410  1.00 35.75           O  
ATOM    556  CB  ASN A  70     -51.254  24.629 -17.914  1.00 37.13           C  
ATOM    557  CG  ASN A  70     -50.826  25.928 -18.483  1.00 46.75           C  
ATOM    558  OD1 ASN A  70     -49.631  26.221 -18.569  1.00 43.32           O  
ATOM    559  ND2 ASN A  70     -51.785  26.711 -18.920  1.00 51.41           N  
ATOM    560  N   VAL A  71     -50.474  21.054 -18.066  1.00 27.40           N  
ATOM    561  CA  VAL A  71     -50.700  19.824 -17.329  1.00 27.04           C  
ATOM    562  C   VAL A  71     -49.470  18.971 -17.649  1.00 29.55           C  
ATOM    563  O   VAL A  71     -49.195  18.716 -18.826  1.00 27.46           O  
ATOM    564  CB  VAL A  71     -52.074  19.079 -17.788  1.00 27.82           C  
ATOM    565  CG1 VAL A  71     -52.206  17.660 -17.286  1.00 21.44           C  
ATOM    566  CG2 VAL A  71     -53.334  19.905 -17.403  1.00 22.18           C  
ATOM    567  N   TRP A  72     -48.754  18.532 -16.596  1.00 27.13           N  
ATOM    568  CA  TRP A  72     -47.679  17.561 -16.727  1.00 21.52           C  
ATOM    569  C   TRP A  72     -48.247  16.163 -16.576  1.00 24.00           C  
ATOM    570  O   TRP A  72     -49.171  15.903 -15.753  1.00 24.01           O  
ATOM    571  CB  TRP A  72     -46.685  17.809 -15.604  1.00 26.20           C  
ATOM    572  CG  TRP A  72     -45.649  18.848 -15.882  1.00 24.60           C  
ATOM    573  CD1 TRP A  72     -45.515  20.098 -15.289  1.00 26.00           C  
ATOM    574  CD2 TRP A  72     -44.581  18.719 -16.810  1.00 22.40           C  
ATOM    575  NE1 TRP A  72     -44.404  20.744 -15.809  1.00 26.43           N  
ATOM    576  CE2 TRP A  72     -43.823  19.902 -16.748  1.00 23.81           C  
ATOM    577  CE3 TRP A  72     -44.167  17.691 -17.670  1.00 23.60           C  
ATOM    578  CZ2 TRP A  72     -42.698  20.081 -17.529  1.00 23.07           C  
ATOM    579  CZ3 TRP A  72     -43.056  17.879 -18.462  1.00 19.51           C  
ATOM    580  CH2 TRP A  72     -42.338  19.064 -18.387  1.00 23.12           C  
ATOM    581  N   THR A  73     -47.689  15.239 -17.355  1.00 24.57           N  
ATOM    582  CA  THR A  73     -47.981  13.827 -17.239  1.00 23.55           C  
ATOM    583  C   THR A  73     -46.604  13.210 -17.162  1.00 25.99           C  
ATOM    584  O   THR A  73     -45.723  13.512 -18.005  1.00 27.28           O  
ATOM    585  CB  THR A  73     -48.758  13.272 -18.493  1.00 25.82           C  
ATOM    586  OG1 THR A  73     -49.952  14.037 -18.654  1.00 28.47           O  
ATOM    587  CG2 THR A  73     -49.153  11.865 -18.329  1.00 22.34           C  
ATOM    588  N   PHE A  74     -46.415  12.384 -16.127  1.00 24.86           N  
ATOM    589  CA  PHE A  74     -45.167  11.650 -15.886  1.00 27.38           C  
ATOM    590  C   PHE A  74     -45.464  10.165 -15.771  1.00 31.90           C  
ATOM    591  O   PHE A  74     -46.504   9.811 -15.226  1.00 36.30           O  
ATOM    592  CB  PHE A  74     -44.579  12.133 -14.522  1.00 27.29           C  
ATOM    593  CG  PHE A  74     -44.188  13.609 -14.504  1.00 22.70           C  
ATOM    594  CD1 PHE A  74     -44.861  14.495 -13.705  1.00 24.19           C  
ATOM    595  CD2 PHE A  74     -43.117  14.067 -15.298  1.00 21.65           C  
ATOM    596  CE1 PHE A  74     -44.504  15.836 -13.673  1.00 24.07           C  
ATOM    597  CE2 PHE A  74     -42.749  15.407 -15.307  1.00 22.32           C  
ATOM    598  CZ  PHE A  74     -43.455  16.304 -14.515  1.00 24.57           C  
ATOM    599  N   VAL A  75     -44.575   9.299 -16.252  1.00 32.51           N  
ATOM    600  CA  VAL A  75     -44.625   7.871 -15.915  1.00 27.34           C  
ATOM    601  C   VAL A  75     -43.308   7.482 -15.217  1.00 34.33           C  
ATOM    602  O   VAL A  75     -42.193   7.757 -15.695  1.00 29.03           O  
ATOM    603  CB  VAL A  75     -44.913   6.980 -17.177  1.00 30.57           C  
ATOM    604  CG1 VAL A  75     -44.972   5.488 -16.819  1.00 29.07           C  
ATOM    605  CG2 VAL A  75     -46.235   7.439 -17.944  1.00 28.97           C  
ATOM    606  N   LEU A  76     -43.412   6.896 -14.031  1.00 39.16           N  
ATOM    607  CA  LEU A  76     -42.220   6.481 -13.350  1.00 34.07           C  
ATOM    608  C   LEU A  76     -42.285   4.970 -13.043  1.00 40.59           C  
ATOM    609  O   LEU A  76     -43.366   4.435 -12.776  1.00 37.49           O  
ATOM    610  CB  LEU A  76     -41.965   7.281 -12.071  1.00 36.67           C  
ATOM    611  CG  LEU A  76     -42.398   8.654 -11.534  1.00 41.24           C  
ATOM    612  CD1 LEU A  76     -41.279   9.194 -10.689  1.00 38.18           C  
ATOM    613  CD2 LEU A  76     -42.774   9.728 -12.481  1.00 41.65           C  
ATOM    614  N   ASN A  77     -41.127   4.298 -13.115  1.00 41.24           N  
ATOM    615  CA  ASN A  77     -40.972   2.913 -12.653  1.00 44.31           C  
ATOM    616  C   ASN A  77     -40.322   2.813 -11.297  1.00 43.56           C  
ATOM    617  O   ASN A  77     -39.658   3.737 -10.859  1.00 40.31           O  
ATOM    618  CB  ASN A  77     -40.191   2.095 -13.672  1.00 39.60           C  
ATOM    619  CG  ASN A  77     -40.642   2.403 -15.095  1.00 48.04           C  
ATOM    620  OD1 ASN A  77     -39.959   3.130 -15.807  1.00 68.03           O  
ATOM    621  ND2 ASN A  77     -41.820   1.925 -15.483  1.00 42.50           N  
ATOM    622  N   ASP A  78     -40.535   1.679 -10.635  1.00 43.98           N  
ATOM    623  CA  ASP A  78     -39.846   1.361  -9.399  1.00 46.52           C  
ATOM    624  C   ASP A  78     -39.934   2.461  -8.408  1.00 39.30           C  
ATOM    625  O   ASP A  78     -38.950   3.014  -7.975  1.00 43.74           O  
ATOM    626  CB  ASP A  78     -38.408   0.953  -9.687  1.00 51.10           C  
ATOM    627  CG  ASP A  78     -38.369  -0.383 -10.339  1.00 65.43           C  
ATOM    628  OD1 ASP A  78     -38.842  -1.327  -9.668  1.00 70.79           O  
ATOM    629  OD2 ASP A  78     -37.983  -0.479 -11.532  1.00 63.05           O  
ATOM    630  N   VAL A  79     -41.166   2.743  -8.056  1.00 39.43           N  
ATOM    631  CA  VAL A  79     -41.523   3.837  -7.209  1.00 36.05           C  
ATOM    632  C   VAL A  79     -41.728   3.416  -5.763  1.00 35.65           C  
ATOM    633  O   VAL A  79     -42.162   2.315  -5.464  1.00 42.71           O  
ATOM    634  CB  VAL A  79     -42.768   4.552  -7.752  1.00 38.06           C  
ATOM    635  CG1 VAL A  79     -43.207   5.715  -6.807  1.00 36.88           C  
ATOM    636  CG2 VAL A  79     -42.505   5.025  -9.168  1.00 38.41           C  
ATOM    637  N   GLU A  80     -41.371   4.326  -4.867  1.00 41.89           N  
ATOM    638  CA  GLU A  80     -41.579   4.186  -3.460  1.00 37.87           C  
ATOM    639  C   GLU A  80     -42.207   5.488  -2.989  1.00 37.23           C  
ATOM    640  O   GLU A  80     -41.668   6.563  -3.231  1.00 41.99           O  
ATOM    641  CB  GLU A  80     -40.250   3.966  -2.763  1.00 42.34           C  
ATOM    642  CG  GLU A  80     -39.358   2.996  -3.500  1.00 63.10           C  
ATOM    643  CD  GLU A  80     -38.128   2.602  -2.697  1.00 74.47           C  
ATOM    644  OE1 GLU A  80     -37.618   3.475  -1.951  1.00 75.58           O  
ATOM    645  OE2 GLU A  80     -37.699   1.423  -2.827  1.00 69.14           O  
ATOM    646  N   VAL A  81     -43.310   5.360  -2.265  1.00 31.07           N  
ATOM    647  CA  VAL A  81     -44.068   6.432  -1.726  1.00 33.11           C  
ATOM    648  C   VAL A  81     -44.127   6.223  -0.231  1.00 36.38           C  
ATOM    649  O   VAL A  81     -44.589   5.193   0.241  1.00 35.24           O  
ATOM    650  CB  VAL A  81     -45.537   6.319  -2.280  1.00 36.40           C  
ATOM    651  CG1 VAL A  81     -46.448   7.330  -1.623  1.00 31.32           C  
ATOM    652  CG2 VAL A  81     -45.557   6.403  -3.822  1.00 28.14           C  
ATOM    653  N   ARG A  82     -43.712   7.234   0.517  1.00 47.63           N  
ATOM    654  CA  ARG A  82     -43.590   7.146   1.956  1.00 49.40           C  
ATOM    655  C   ARG A  82     -44.485   8.157   2.614  1.00 57.91           C  
ATOM    656  O   ARG A  82     -44.689   9.263   2.113  1.00 57.05           O  
ATOM    657  CB  ARG A  82     -42.133   7.369   2.382  1.00 54.63           C  
ATOM    658  CG  ARG A  82     -41.137   6.603   1.493  1.00 70.07           C  
ATOM    659  CD  ARG A  82     -39.703   6.741   1.950  1.00 85.26           C  
ATOM    660  NE  ARG A  82     -39.063   5.428   2.137  1.00 93.24           N  
ATOM    661  CZ  ARG A  82     -39.233   4.637   3.209  1.00 91.54           C  
ATOM    662  NH1 ARG A  82     -40.046   4.984   4.204  1.00 89.02           N  
ATOM    663  NH2 ARG A  82     -38.597   3.478   3.294  1.00 77.46           N  
ATOM    664  N   GLU A  83     -45.025   7.757   3.749  1.00 65.40           N  
ATOM    665  CA  GLU A  83     -45.689   8.669   4.636  1.00 68.25           C  
ATOM    666  C   GLU A  83     -44.975   8.721   6.021  1.00 71.21           C  
ATOM    667  O   GLU A  83     -43.761   8.527   6.123  1.00 82.89           O  
ATOM    668  CB  GLU A  83     -47.170   8.308   4.714  1.00 59.68           C  
ATOM    669  CG  GLU A  83     -47.990   9.515   5.043  1.00 59.99           C  
ATOM    670  CD  GLU A  83     -49.373   9.483   4.464  1.00 67.74           C  
ATOM    671  OE1 GLU A  83     -49.629   8.663   3.544  1.00 63.20           O  
ATOM    672  OE2 GLU A  83     -50.197  10.297   4.949  1.00 63.04           O  
ATOM    673  N   VAL A  84     -45.719   8.996   7.077  1.00 85.08           N  
ATOM    674  CA  VAL A  84     -45.135   9.156   8.397  1.00102.83           C  
ATOM    675  C   VAL A  84     -45.769   8.091   9.321  1.00112.11           C  
ATOM    676  O   VAL A  84     -46.468   8.461  10.256  1.00120.18           O  
ATOM    677  CB  VAL A  84     -45.363  10.627   8.940  1.00116.47           C  
ATOM    678  CG1 VAL A  84     -44.487  11.675   8.182  1.00106.75           C  
ATOM    679  CG2 VAL A  84     -46.867  11.028   8.892  1.00112.88           C  
ATOM    680  N   THR A  85     -45.510   6.785   9.122  1.00109.04           N  
ATOM    681  CA  THR A  85     -44.339   6.250   8.401  1.00105.12           C  
ATOM    682  C   THR A  85     -44.522   4.945   7.530  1.00105.42           C  
ATOM    683  O   THR A  85     -43.611   4.101   7.450  1.00 84.83           O  
ATOM    684  CB  THR A  85     -43.127   6.148   9.403  1.00108.92           C  
ATOM    685  OG1 THR A  85     -41.901   6.151   8.673  1.00120.01           O  
ATOM    686  CG2 THR A  85     -43.212   4.916  10.389  1.00 84.23           C  
ATOM    687  N   GLU A  86     -45.679   4.794   6.865  1.00 97.91           N  
ATOM    688  CA  GLU A  86     -45.938   3.646   5.958  1.00 84.97           C  
ATOM    689  C   GLU A  86     -45.084   3.726   4.691  1.00 74.40           C  
ATOM    690  O   GLU A  86     -44.581   4.793   4.353  1.00 79.12           O  
ATOM    691  CB  GLU A  86     -47.423   3.572   5.568  1.00 87.44           C  
ATOM    692  CG  GLU A  86     -48.335   3.092   6.683  1.00 95.02           C  
ATOM    693  CD  GLU A  86     -49.487   4.059   6.971  1.00103.55           C  
ATOM    694  OE1 GLU A  86     -49.429   5.249   6.551  1.00 97.25           O  
ATOM    695  OE2 GLU A  86     -50.450   3.623   7.647  1.00 94.04           O  
ATOM    696  N   LEU A  87     -44.920   2.608   3.988  1.00 56.97           N  
ATOM    697  CA  LEU A  87     -44.211   2.627   2.734  1.00 48.19           C  
ATOM    698  C   LEU A  87     -44.974   1.806   1.712  1.00 56.00           C  
ATOM    699  O   LEU A  87     -45.374   0.687   2.029  1.00 57.97           O  
ATOM    700  CB  LEU A  87     -42.797   2.086   2.920  1.00 53.33           C  
ATOM    701  CG  LEU A  87     -42.011   1.686   1.676  1.00 57.59           C  
ATOM    702  CD1 LEU A  87     -41.454   2.941   1.016  1.00 64.25           C  
ATOM    703  CD2 LEU A  87     -40.902   0.661   1.988  1.00 58.85           C  
ATOM    704  N   ILE A  88     -45.168   2.361   0.498  1.00 48.68           N  
ATOM    705  CA  ILE A  88     -45.800   1.661  -0.661  1.00 42.80           C  
ATOM    706  C   ILE A  88     -44.864   1.562  -1.907  1.00 42.95           C  
ATOM    707  O   ILE A  88     -44.308   2.584  -2.338  1.00 51.13           O  
ATOM    708  CB  ILE A  88     -47.086   2.386  -1.089  1.00 37.45           C  
ATOM    709  CG1 ILE A  88     -48.044   2.535   0.078  1.00 39.41           C  
ATOM    710  CG2 ILE A  88     -47.764   1.680  -2.263  1.00 40.69           C  
ATOM    711  CD1 ILE A  88     -48.747   3.898   0.148  1.00 37.73           C  
ATOM    712  N   LYS A  89     -44.680   0.356  -2.473  1.00 40.44           N  
ATOM    713  CA  LYS A  89     -43.907   0.162  -3.707  1.00 45.61           C  
ATOM    714  C   LYS A  89     -44.828  -0.206  -4.832  1.00 50.48           C  
ATOM    715  O   LYS A  89     -45.800  -0.948  -4.642  1.00 55.34           O  
ATOM    716  CB  LYS A  89     -42.854  -0.952  -3.606  1.00 54.46           C  
ATOM    717  CG  LYS A  89     -41.804  -0.786  -2.521  1.00 65.02           C  
ATOM    718  CD  LYS A  89     -40.542  -1.579  -2.895  1.00 74.19           C  
ATOM    719  CE  LYS A  89     -39.570  -1.668  -1.710  1.00 76.81           C  
ATOM    720  NZ  LYS A  89     -38.558  -2.752  -1.892  1.00 74.22           N  
ATOM    721  N   VAL A  90     -44.467   0.256  -6.020  1.00 47.08           N  
ATOM    722  CA  VAL A  90     -45.283   0.113  -7.196  1.00 48.25           C  
ATOM    723  C   VAL A  90     -44.268   0.032  -8.323  1.00 45.90           C  
ATOM    724  O   VAL A  90     -43.335   0.805  -8.357  1.00 47.55           O  
ATOM    725  CB  VAL A  90     -46.230   1.369  -7.285  1.00 50.93           C  
ATOM    726  CG1 VAL A  90     -46.405   1.865  -8.684  1.00 60.55           C  
ATOM    727  CG2 VAL A  90     -47.569   1.071  -6.651  1.00 48.95           C  
ATOM    728  N   ASP A  91     -44.431  -0.914  -9.232  1.00 43.19           N  
ATOM    729  CA  ASP A  91     -43.571  -0.985 -10.415  1.00 45.05           C  
ATOM    730  C   ASP A  91     -43.729   0.161 -11.407  1.00 35.73           C  
ATOM    731  O   ASP A  91     -42.808   0.474 -12.152  1.00 37.00           O  
ATOM    732  CB  ASP A  91     -43.800  -2.303 -11.193  1.00 54.60           C  
ATOM    733  CG  ASP A  91     -43.820  -3.556 -10.281  1.00 68.43           C  
ATOM    734  OD1 ASP A  91     -43.075  -3.652  -9.247  1.00 59.27           O  
ATOM    735  OD2 ASP A  91     -44.600  -4.466 -10.635  1.00 72.71           O  
ATOM    736  N   LYS A  92     -44.911   0.751 -11.458  1.00 33.69           N  
ATOM    737  CA  LYS A  92     -45.170   1.772 -12.422  1.00 34.46           C  
ATOM    738  C   LYS A  92     -46.290   2.679 -11.933  1.00 37.67           C  
ATOM    739  O   LYS A  92     -47.290   2.199 -11.408  1.00 38.82           O  
ATOM    740  CB  LYS A  92     -45.477   1.120 -13.754  1.00 37.33           C  
ATOM    741  CG  LYS A  92     -45.787   2.088 -14.847  1.00 42.58           C  
ATOM    742  CD  LYS A  92     -46.168   1.270 -16.063  1.00 45.64           C  
ATOM    743  CE  LYS A  92     -46.698   2.154 -17.180  1.00 50.74           C  
ATOM    744  NZ  LYS A  92     -47.008   1.338 -18.379  1.00 51.27           N  
ATOM    745  N   VAL A  93     -46.071   3.997 -12.038  1.00 38.01           N  
ATOM    746  CA  VAL A  93     -47.055   5.017 -11.658  1.00 30.16           C  
ATOM    747  C   VAL A  93     -47.147   6.152 -12.724  1.00 32.48           C  
ATOM    748  O   VAL A  93     -46.148   6.560 -13.332  1.00 28.78           O  
ATOM    749  CB  VAL A  93     -46.771   5.560 -10.217  1.00 32.33           C  
ATOM    750  CG1 VAL A  93     -45.521   6.396 -10.223  1.00 33.26           C  
ATOM    751  CG2 VAL A  93     -47.934   6.449  -9.701  1.00 25.86           C  
ATOM    752  N   LYS A  94     -48.366   6.633 -12.969  1.00 33.85           N  
ATOM    753  CA  LYS A  94     -48.608   7.768 -13.869  1.00 32.82           C  
ATOM    754  C   LYS A  94     -49.044   8.964 -12.997  1.00 31.73           C  
ATOM    755  O   LYS A  94     -50.011   8.845 -12.230  1.00 31.03           O  
ATOM    756  CB  LYS A  94     -49.738   7.422 -14.872  1.00 32.19           C  
ATOM    757  CG  LYS A  94     -50.119   8.520 -15.825  1.00 31.65           C  
ATOM    758  CD  LYS A  94     -51.149   7.998 -16.830  1.00 38.37           C  
ATOM    759  CE  LYS A  94     -51.528   9.057 -17.839  1.00 44.84           C  
ATOM    760  NZ  LYS A  94     -52.808   8.757 -18.574  1.00 42.41           N  
ATOM    761  N   ILE A  95     -48.353  10.104 -13.124  1.00 28.35           N  
ATOM    762  CA  ILE A  95     -48.741  11.289 -12.411  1.00 24.55           C  
ATOM    763  C   ILE A  95     -49.258  12.313 -13.385  1.00 24.53           C  
ATOM    764  O   ILE A  95     -48.553  12.666 -14.306  1.00 25.40           O  
ATOM    765  CB  ILE A  95     -47.555  11.878 -11.664  1.00 23.79           C  
ATOM    766  CG1 ILE A  95     -46.945  10.818 -10.740  1.00 23.78           C  
ATOM    767  CG2 ILE A  95     -47.949  13.224 -10.933  1.00 19.72           C  
ATOM    768  CD1 ILE A  95     -45.774  11.389  -9.897  1.00 23.52           C  
ATOM    769  N   VAL A  96     -50.502  12.755 -13.188  1.00 25.51           N  
ATOM    770  CA  VAL A  96     -51.096  13.863 -13.919  1.00 25.40           C  
ATOM    771  C   VAL A  96     -51.242  15.089 -12.997  1.00 26.12           C  
ATOM    772  O   VAL A  96     -51.897  15.025 -11.945  1.00 26.78           O  
ATOM    773  CB  VAL A  96     -52.434  13.424 -14.475  1.00 29.39           C  
ATOM    774  CG1 VAL A  96     -53.058  14.547 -15.301  1.00 30.40           C  
ATOM    775  CG2 VAL A  96     -52.199  12.234 -15.318  1.00 22.86           C  
ATOM    776  N   ALA A  97     -50.589  16.200 -13.350  1.00 25.71           N  
ATOM    777  CA  ALA A  97     -50.559  17.354 -12.452  1.00 25.26           C  
ATOM    778  C   ALA A  97     -50.967  18.634 -13.130  1.00 25.22           C  
ATOM    779  O   ALA A  97     -50.303  19.049 -14.082  1.00 31.97           O  
ATOM    780  CB  ALA A  97     -49.120  17.506 -11.832  1.00 25.13           C  
ATOM    781  N   CYS A  98     -52.024  19.262 -12.640  1.00 26.75           N  
ATOM    782  CA  CYS A  98     -52.422  20.584 -13.075  1.00 28.82           C  
ATOM    783  C   CYS A  98     -51.638  21.691 -12.383  1.00 36.19           C  
ATOM    784  O   CYS A  98     -51.216  21.563 -11.224  1.00 29.88           O  
ATOM    785  CB  CYS A  98     -53.931  20.811 -12.828  1.00 31.21           C  
ATOM    786  SG  CYS A  98     -55.006  20.008 -14.117  1.00 48.98           S  
ATOM    787  N   ASP A  99     -51.441  22.792 -13.101  1.00 42.83           N  
ATOM    788  CA  ASP A  99     -50.708  23.934 -12.566  1.00 39.16           C  
ATOM    789  C   ASP A  99     -51.435  24.544 -11.372  1.00 36.48           C  
ATOM    790  O   ASP A  99     -52.497  25.148 -11.522  1.00 34.73           O  
ATOM    791  CB  ASP A  99     -50.499  24.992 -13.650  1.00 45.69           C  
ATOM    792  CG  ASP A  99     -49.977  26.302 -13.093  1.00 43.88           C  
ATOM    793  OD1 ASP A  99     -49.464  26.303 -11.954  1.00 40.29           O  
ATOM    794  OD2 ASP A  99     -50.078  27.330 -13.795  1.00 44.13           O  
ATOM    795  N   GLY A 100     -50.855  24.382 -10.187  1.00 31.13           N  
ATOM    796  CA  GLY A 100     -51.443  24.914  -8.972  1.00 33.18           C  
ATOM    797  C   GLY A 100     -50.739  26.167  -8.488  1.00 35.53           C  
ATOM    798  O   GLY A 100     -50.747  26.475  -7.296  1.00 40.00           O  
ATOM    799  N   LYS A 101     -50.126  26.892  -9.419  1.00 37.59           N  
ATOM    800  CA  LYS A 101     -49.412  28.119  -9.087  1.00 48.83           C  
ATOM    801  C   LYS A 101     -50.369  29.195  -8.585  1.00 55.61           C  
ATOM    802  O   LYS A 101     -50.151  29.791  -7.530  1.00 58.17           O  
ATOM    803  CB  LYS A 101     -48.635  28.632 -10.301  1.00 51.71           C  
ATOM    804  CG  LYS A 101     -47.367  27.849 -10.601  1.00 47.64           C  
ATOM    805  CD  LYS A 101     -46.382  28.682 -11.406  1.00 49.51           C  
ATOM    806  CE  LYS A 101     -45.780  27.877 -12.546  1.00 55.18           C  
ATOM    807  NZ  LYS A 101     -46.748  27.686 -13.662  1.00 48.90           N  
ATOM    808  N   ASN A 102     -51.430  29.438  -9.347  1.00 60.35           N  
ATOM    809  CA  ASN A 102     -52.423  30.441  -8.982  1.00 72.26           C  
ATOM    810  C   ASN A 102     -53.438  29.907  -7.977  1.00 81.86           C  
ATOM    811  O   ASN A 102     -54.421  30.577  -7.657  1.00 80.42           O  
ATOM    812  CB  ASN A 102     -53.141  30.964 -10.227  1.00 65.77           C  
ATOM    813  N   THR A 103     -53.194  28.698  -7.482  1.00 88.20           N  
ATOM    814  CA  THR A 103     -54.085  28.072  -6.513  1.00 89.51           C  
ATOM    815  C   THR A 103     -53.321  27.117  -5.593  1.00100.78           C  
ATOM    816  O   THR A 103     -52.899  26.046  -6.029  1.00 95.27           O  
ATOM    817  CB  THR A 103     -55.223  27.301  -7.208  1.00 75.62           C  
ATOM    818  N   ALA A 104     -53.140  27.495  -4.327  1.00112.76           N  
ATOM    819  CA  ALA A 104     -53.631  28.761  -3.784  1.00114.10           C  
ATOM    820  C   ALA A 104     -55.155  28.805  -3.780  1.00115.83           C  
ATOM    821  O   ALA A 104     -55.768  29.496  -4.594  1.00106.16           O  
ATOM    822  CB  ALA A 104     -53.066  29.931  -4.574  1.00 93.50           C  
ATOM    823  N   ASN A 105     -55.761  28.063  -2.859  1.00102.05           N  
ATOM    824  CA  ASN A 105     -57.214  28.016  -2.747  1.00 87.79           C  
ATOM    825  C   ASN A 105     -57.755  29.092  -1.812  1.00 93.74           C  
ATOM    826  O   ASN A 105     -58.007  30.222  -2.231  1.00 90.11           O  
ATOM    827  CB  ASN A 105     -57.670  26.633  -2.277  1.00 84.37           C  
ATOM    828  N   SER A 106     -57.932  28.734  -0.544  1.00 93.87           N  
ATOM    829  CA  SER A 106     -58.444  29.668   0.451  1.00 77.30           C  
ATOM    830  C   SER A 106     -58.106  29.208   1.865  1.00 67.43           C  
ATOM    831  O   SER A 106     -57.212  28.385   2.064  1.00 59.73           O  
ATOM    832  CB  SER A 106     -59.958  29.835   0.301  1.00 69.36           C  
ATOM    833  OG  SER A 106     -60.270  30.986  -0.464  1.00 65.52           O  
ATOM    834  N   ALA A 107     -58.826  29.744   2.845  1.00 64.67           N  
ATOM    835  CA  ALA A 107     -58.604  29.390   4.242  1.00 59.45           C  
ATOM    836  C   ALA A 107     -58.670  27.880   4.445  1.00 57.09           C  
ATOM    837  O   ALA A 107     -59.222  27.156   3.617  1.00 53.31           O  
ATOM    838  CB  ALA A 107     -59.615  30.093   5.135  1.00 47.72           C  
ATOM    839  N   ASN A 108     -58.105  27.412   5.553  1.00 54.09           N  
ATOM    840  CA  ASN A 108     -58.098  25.988   5.868  1.00 47.88           C  
ATOM    841  C   ASN A 108     -59.060  25.644   7.000  1.00 45.96           C  
ATOM    842  O   ASN A 108     -58.838  26.019   8.151  1.00 48.87           O  
ATOM    843  CB  ASN A 108     -56.684  25.524   6.219  1.00 48.26           C  
ATOM    844  CG  ASN A 108     -55.865  25.170   4.993  1.00 57.38           C  
ATOM    845  OD1 ASN A 108     -56.265  25.450   3.863  1.00 60.32           O  
ATOM    846  ND2 ASN A 108     -54.711  24.550   5.211  1.00 63.44           N  
ATOM    847  N   THR A 109     -60.128  24.928   6.665  1.00 47.67           N  
ATOM    848  CA  THR A 109     -61.125  24.531   7.653  1.00 43.57           C  
ATOM    849  C   THR A 109     -60.667  23.306   8.437  1.00 42.22           C  
ATOM    850  O   THR A 109     -59.498  22.923   8.382  1.00 37.10           O  
ATOM    851  CB  THR A 109     -62.483  24.229   6.994  1.00 46.65           C  
ATOM    852  OG1 THR A 109     -62.330  23.170   6.041  1.00 57.31           O  
ATOM    853  CG2 THR A 109     -63.020  25.465   6.289  1.00 38.03           C  
ATOM    854  N   ASN A 110     -61.595  22.695   9.166  1.00 42.45           N  
ATOM    855  CA  ASN A 110     -61.288  21.511   9.963  1.00 51.33           C  
ATOM    856  C   ASN A 110     -61.033  20.315   9.075  1.00 47.40           C  
ATOM    857  O   ASN A 110     -61.698  20.152   8.042  1.00 51.46           O  
ATOM    858  CB  ASN A 110     -62.466  21.178  10.892  1.00 58.06           C  
ATOM    859  CG  ASN A 110     -62.522  22.088  12.089  1.00 70.24           C  
ATOM    860  OD1 ASN A 110     -61.524  22.725  12.451  1.00 71.71           O  
ATOM    861  ND2 ASN A 110     -63.684  22.152  12.727  1.00 71.34           N  
ATOM    862  N   THR A 111     -60.073  19.494   9.476  1.00 45.89           N  
ATOM    863  CA  THR A 111     -60.001  18.130   9.025  1.00 44.61           C  
ATOM    864  C   THR A 111     -61.339  17.414   9.371  1.00 40.10           C  
ATOM    865  O   THR A 111     -62.150  17.921  10.152  1.00 40.68           O  
ATOM    866  CB  THR A 111     -58.784  17.367   9.633  1.00 48.21           C  
ATOM    867  OG1 THR A 111     -58.921  17.325  11.065  1.00 46.80           O  
ATOM    868  CG2 THR A 111     -57.441  18.005   9.203  1.00 39.65           C  
ATOM    869  N   VAL A 112     -61.550  16.239   8.763  1.00 37.47           N  
ATOM    870  CA  VAL A 112     -62.849  15.558   8.736  1.00 34.38           C  
ATOM    871  C   VAL A 112     -62.538  14.056   8.850  1.00 34.84           C  
ATOM    872  O   VAL A 112     -61.396  13.640   8.493  1.00 35.28           O  
ATOM    873  CB  VAL A 112     -63.541  16.025   7.428  1.00 37.89           C  
ATOM    874  CG1 VAL A 112     -63.711  14.936   6.402  1.00 35.93           C  
ATOM    875  CG2 VAL A 112     -64.739  16.871   7.738  1.00 33.00           C  
ATOM    876  N   PRO A 113     -63.460  13.240   9.439  1.00 30.73           N  
ATOM    877  CA  PRO A 113     -62.973  11.840   9.547  1.00 31.81           C  
ATOM    878  C   PRO A 113     -62.920  11.112   8.178  1.00 31.11           C  
ATOM    879  O   PRO A 113     -62.032  10.259   7.952  1.00 30.97           O  
ATOM    880  CB  PRO A 113     -63.960  11.163  10.575  1.00 33.66           C  
ATOM    881  CG  PRO A 113     -65.094  12.102  10.767  1.00 31.98           C  
ATOM    882  CD  PRO A 113     -64.568  13.518  10.382  1.00 33.01           C  
ATOM    883  N   LYS A 114     -63.805  11.527   7.268  1.00 24.81           N  
ATOM    884  CA  LYS A 114     -64.122  10.815   6.005  1.00 24.34           C  
ATOM    885  C   LYS A 114     -64.221  11.831   4.864  1.00 24.47           C  
ATOM    886  O   LYS A 114     -65.280  12.464   4.635  1.00 21.71           O  
ATOM    887  CB  LYS A 114     -65.429  10.058   6.190  1.00 22.98           C  
ATOM    888  CG  LYS A 114     -65.144   8.731   6.883  1.00 29.81           C  
ATOM    889  CD  LYS A 114     -66.335   8.099   7.510  1.00 36.47           C  
ATOM    890  CE  LYS A 114     -65.857   6.897   8.325  1.00 38.75           C  
ATOM    891  NZ  LYS A 114     -67.054   6.509   9.085  1.00 54.54           N  
ATOM    892  N   LEU A 115     -63.075  12.073   4.228  1.00 22.61           N  
ATOM    893  CA  LEU A 115     -62.986  13.136   3.293  1.00 21.33           C  
ATOM    894  C   LEU A 115     -64.032  13.021   2.166  1.00 23.24           C  
ATOM    895  O   LEU A 115     -64.736  14.001   1.860  1.00 22.97           O  
ATOM    896  CB  LEU A 115     -61.586  13.212   2.706  1.00 22.91           C  
ATOM    897  CG  LEU A 115     -61.575  14.464   1.788  1.00 23.98           C  
ATOM    898  CD1 LEU A 115     -61.320  15.757   2.670  1.00 21.08           C  
ATOM    899  CD2 LEU A 115     -60.556  14.316   0.766  1.00 25.48           C  
ATOM    900  N   TYR A 116     -64.175  11.817   1.588  1.00 26.82           N  
ATOM    901  CA  TYR A 116     -65.123  11.558   0.458  1.00 24.41           C  
ATOM    902  C   TYR A 116     -66.540  11.776   0.915  1.00 25.97           C  
ATOM    903  O   TYR A 116     -67.434  12.259   0.148  1.00 20.01           O  
ATOM    904  CB  TYR A 116     -65.006  10.096  -0.014  1.00 25.61           C  
ATOM    905  CG  TYR A 116     -63.774   9.861  -0.829  1.00 25.23           C  
ATOM    906  CD1 TYR A 116     -63.535   8.636  -1.409  1.00 22.74           C  
ATOM    907  CD2 TYR A 116     -62.846  10.890  -1.032  1.00 27.52           C  
ATOM    908  CE1 TYR A 116     -62.409   8.403  -2.161  1.00 23.34           C  
ATOM    909  CE2 TYR A 116     -61.720  10.672  -1.819  1.00 29.16           C  
ATOM    910  CZ  TYR A 116     -61.529   9.404  -2.365  1.00 26.53           C  
ATOM    911  OH  TYR A 116     -60.457   9.175  -3.153  1.00 37.18           O  
ATOM    912  N   ARG A 117     -66.761  11.425   2.178  1.00 26.15           N  
ATOM    913  CA  ARG A 117     -68.053  11.580   2.819  1.00 30.43           C  
ATOM    914  C   ARG A 117     -68.403  13.052   2.974  1.00 32.45           C  
ATOM    915  O   ARG A 117     -69.571  13.425   2.869  1.00 30.37           O  
ATOM    916  CB  ARG A 117     -68.059  10.892   4.186  1.00 33.96           C  
ATOM    917  CG  ARG A 117     -69.423  10.852   4.855  1.00 42.08           C  
ATOM    918  CD  ARG A 117     -69.387  10.033   6.135  1.00 55.31           C  
ATOM    919  NE  ARG A 117     -70.670  10.048   6.831  1.00 78.03           N  
ATOM    920  CZ  ARG A 117     -70.986   9.234   7.833  1.00 79.40           C  
ATOM    921  NH1 ARG A 117     -70.111   8.335   8.261  1.00 62.33           N  
ATOM    922  NH2 ARG A 117     -72.178   9.318   8.407  1.00 73.37           N  
ATOM    923  N   SER A 118     -67.403  13.895   3.223  1.00 28.57           N  
ATOM    924  CA  SER A 118     -67.703  15.315   3.360  1.00 30.51           C  
ATOM    925  C   SER A 118     -67.939  15.908   1.980  1.00 25.21           C  
ATOM    926  O   SER A 118     -68.818  16.765   1.795  1.00 28.11           O  
ATOM    927  CB  SER A 118     -66.601  16.056   4.122  1.00 29.30           C  
ATOM    928  OG  SER A 118     -65.471  16.097   3.285  1.00 33.96           O  
ATOM    929  N   VAL A 119     -67.229  15.402   0.976  1.00 22.72           N  
ATOM    930  CA  VAL A 119     -67.406  15.945  -0.406  1.00 19.90           C  
ATOM    931  C   VAL A 119     -68.779  15.632  -1.014  1.00 20.60           C  
ATOM    932  O   VAL A 119     -69.398  16.456  -1.696  1.00 21.14           O  
ATOM    933  CB  VAL A 119     -66.270  15.476  -1.312  1.00 20.87           C  
ATOM    934  CG1 VAL A 119     -66.563  15.835  -2.842  1.00 18.24           C  
ATOM    935  CG2 VAL A 119     -64.917  15.971  -0.782  1.00 15.96           C  
ATOM    936  N   ILE A 120     -69.273  14.432  -0.745  1.00 21.85           N  
ATOM    937  CA  ILE A 120     -70.593  14.027  -1.176  1.00 22.84           C  
ATOM    938  C   ILE A 120     -71.677  14.907  -0.532  1.00 28.64           C  
ATOM    939  O   ILE A 120     -72.633  15.287  -1.211  1.00 31.09           O  
ATOM    940  CB  ILE A 120     -70.867  12.509  -0.849  1.00 24.16           C  
ATOM    941  CG1 ILE A 120     -70.038  11.588  -1.765  1.00 25.63           C  
ATOM    942  CG2 ILE A 120     -72.308  12.147  -1.064  1.00 21.15           C  
ATOM    943  CD1 ILE A 120     -70.177  10.065  -1.364  1.00 22.16           C  
ATOM    944  N   GLU A 121     -71.511  15.234   0.745  1.00 25.68           N  
ATOM    945  CA  GLU A 121     -72.462  16.090   1.445  1.00 30.51           C  
ATOM    946  C   GLU A 121     -72.487  17.494   0.847  1.00 26.06           C  
ATOM    947  O   GLU A 121     -73.555  18.056   0.605  1.00 30.49           O  
ATOM    948  CB  GLU A 121     -72.124  16.159   2.936  1.00 31.55           C  
ATOM    949  CG  GLU A 121     -71.579  14.861   3.510  1.00 42.27           C  
ATOM    950  CD  GLU A 121     -72.647  14.037   4.201  1.00 58.79           C  
ATOM    951  OE1 GLU A 121     -73.812  14.075   3.753  1.00 57.37           O  
ATOM    952  OE2 GLU A 121     -72.321  13.350   5.192  1.00 63.38           O  
ATOM    953  N   ASP A 122     -71.305  18.055   0.611  1.00 22.25           N  
ATOM    954  CA  ASP A 122     -71.187  19.398   0.043  1.00 21.17           C  
ATOM    955  C   ASP A 122     -71.846  19.446  -1.291  1.00 21.27           C  
ATOM    956  O   ASP A 122     -72.637  20.334  -1.533  1.00 28.27           O  
ATOM    957  CB  ASP A 122     -69.739  19.817  -0.105  1.00 25.65           C  
ATOM    958  CG  ASP A 122     -69.049  20.034   1.221  1.00 31.35           C  
ATOM    959  OD1 ASP A 122     -69.725  20.161   2.277  1.00 34.59           O  
ATOM    960  OD2 ASP A 122     -67.799  20.061   1.200  1.00 38.19           O  
ATOM    961  N   VAL A 123     -71.526  18.499  -2.183  1.00 21.25           N  
ATOM    962  CA  VAL A 123     -72.103  18.502  -3.530  1.00 19.45           C  
ATOM    963  C   VAL A 123     -73.619  18.391  -3.520  1.00 21.83           C  
ATOM    964  O   VAL A 123     -74.324  19.176  -4.179  1.00 22.49           O  
ATOM    965  CB  VAL A 123     -71.520  17.397  -4.353  1.00 20.09           C  
ATOM    966  CG1 VAL A 123     -72.242  17.282  -5.691  1.00 19.41           C  
ATOM    967  CG2 VAL A 123     -70.033  17.644  -4.568  1.00 16.45           C  
ATOM    968  N   ILE A 124     -74.129  17.423  -2.770  1.00 19.90           N  
ATOM    969  CA  ILE A 124     -75.559  17.239  -2.678  1.00 19.80           C  
ATOM    970  C   ILE A 124     -76.150  18.513  -2.124  1.00 23.85           C  
ATOM    971  O   ILE A 124     -77.051  19.033  -2.708  1.00 24.35           O  
ATOM    972  CB  ILE A 124     -75.945  16.041  -1.766  1.00 20.57           C  
ATOM    973  CG1 ILE A 124     -75.496  14.684  -2.379  1.00 18.84           C  
ATOM    974  CG2 ILE A 124     -77.460  16.136  -1.330  1.00 20.34           C  
ATOM    975  CD1 ILE A 124     -76.001  14.431  -3.852  1.00 20.80           C  
ATOM    976  N   ASN A 125     -75.663  19.038  -0.996  1.00 28.40           N  
ATOM    977  CA  ASN A 125     -76.154  20.381  -0.546  1.00 27.31           C  
ATOM    978  C   ASN A 125     -76.067  21.499  -1.573  1.00 30.48           C  
ATOM    979  O   ASN A 125     -77.017  22.298  -1.685  1.00 33.62           O  
ATOM    980  CB  ASN A 125     -75.513  20.832   0.755  1.00 27.83           C  
ATOM    981  CG  ASN A 125     -76.044  20.070   1.936  1.00 27.35           C  
ATOM    982  OD1 ASN A 125     -77.153  19.555   1.910  1.00 29.21           O  
ATOM    983  ND2 ASN A 125     -75.230  19.943   2.955  1.00 27.04           N  
ATOM    984  N   ASP A 126     -74.981  21.537  -2.358  1.00 25.27           N  
ATOM    985  CA  ASP A 126     -74.810  22.627  -3.292  1.00 23.65           C  
ATOM    986  C   ASP A 126     -75.425  22.410  -4.682  1.00 29.88           C  
ATOM    987  O   ASP A 126     -75.240  23.254  -5.571  1.00 33.74           O  
ATOM    988  CB  ASP A 126     -73.331  22.980  -3.436  1.00 24.78           C  
ATOM    989  CG  ASP A 126     -72.713  23.467  -2.110  1.00 31.19           C  
ATOM    990  OD1 ASP A 126     -73.432  24.046  -1.274  1.00 30.33           O  
ATOM    991  OD2 ASP A 126     -71.508  23.273  -1.886  1.00 34.91           O  
ATOM    992  N   VAL A 127     -76.131  21.311  -4.926  1.00 23.86           N  
ATOM    993  CA  VAL A 127     -76.825  21.217  -6.233  1.00 23.01           C  
ATOM    994  C   VAL A 127     -78.298  21.022  -5.965  1.00 24.08           C  
ATOM    995  O   VAL A 127     -79.076  20.805  -6.906  1.00 21.86           O  
ATOM    996  CB  VAL A 127     -76.289  20.078  -7.176  1.00 20.29           C  
ATOM    997  CG1 VAL A 127     -74.787  20.254  -7.472  1.00 21.13           C  
ATOM    998  CG2 VAL A 127     -76.575  18.682  -6.618  1.00 17.71           C  
ATOM    999  N   ARG A 128     -78.692  21.078  -4.681  1.00 23.59           N  
ATOM   1000  CA  ARG A 128     -80.133  21.018  -4.331  1.00 22.79           C  
ATOM   1001  C   ARG A 128     -80.930  22.097  -5.073  1.00 27.59           C  
ATOM   1002  O   ARG A 128     -82.015  21.781  -5.590  1.00 27.26           O  
ATOM   1003  CB  ARG A 128     -80.389  21.140  -2.865  1.00 25.06           C  
ATOM   1004  CG  ARG A 128     -81.861  20.963  -2.509  1.00 26.92           C  
ATOM   1005  CD  ARG A 128     -82.039  20.825  -1.006  1.00 27.91           C  
ATOM   1006  NE  ARG A 128     -81.691  19.497  -0.468  1.00 28.22           N  
ATOM   1007  CZ  ARG A 128     -80.579  19.224   0.236  1.00 32.24           C  
ATOM   1008  NH1 ARG A 128     -79.644  20.157   0.511  1.00 26.21           N  
ATOM   1009  NH2 ARG A 128     -80.410  17.998   0.708  1.00 31.76           N  
ATOM   1010  N   ASP A 129     -80.368  23.311  -5.210  1.00 24.67           N  
ATOM   1011  CA  ASP A 129     -81.088  24.432  -5.811  1.00 26.08           C  
ATOM   1012  C   ASP A 129     -81.162  24.343  -7.294  1.00 29.11           C  
ATOM   1013  O   ASP A 129     -82.220  24.642  -7.838  1.00 28.82           O  
ATOM   1014  CB  ASP A 129     -80.552  25.799  -5.393  1.00 29.78           C  
ATOM   1015  CG  ASP A 129     -80.473  25.942  -3.897  1.00 31.23           C  
ATOM   1016  OD1 ASP A 129     -81.490  25.841  -3.196  1.00 30.02           O  
ATOM   1017  OD2 ASP A 129     -79.361  26.133  -3.393  1.00 36.75           O  
ATOM   1018  N   ILE A 130     -80.110  23.909  -7.992  1.00 31.38           N  
ATOM   1019  CA  ILE A 130     -80.269  23.700  -9.456  1.00 26.61           C  
ATOM   1020  C   ILE A 130     -81.192  22.531  -9.792  1.00 34.34           C  
ATOM   1021  O   ILE A 130     -81.869  22.539 -10.834  1.00 36.70           O  
ATOM   1022  CB  ILE A 130     -78.950  23.638 -10.248  1.00 29.78           C  
ATOM   1023  CG1 ILE A 130     -77.996  22.626  -9.643  1.00 30.03           C  
ATOM   1024  CG2 ILE A 130     -78.237  25.105 -10.379  1.00 29.26           C  
ATOM   1025  CD1 ILE A 130     -76.670  22.452 -10.498  1.00 26.61           C  
ATOM   1026  N   PHE A 131     -81.231  21.521  -8.918  1.00 36.03           N  
ATOM   1027  CA  PHE A 131     -82.237  20.462  -9.027  1.00 30.15           C  
ATOM   1028  C   PHE A 131     -83.622  21.098  -8.950  1.00 34.64           C  
ATOM   1029  O   PHE A 131     -84.370  20.991  -9.926  1.00 46.41           O  
ATOM   1030  CB  PHE A 131     -82.057  19.397  -7.932  1.00 27.90           C  
ATOM   1031  CG  PHE A 131     -81.222  18.199  -8.348  1.00 24.51           C  
ATOM   1032  CD1 PHE A 131     -81.695  16.910  -8.155  1.00 27.76           C  
ATOM   1033  CD2 PHE A 131     -79.940  18.356  -8.887  1.00 29.32           C  
ATOM   1034  CE1 PHE A 131     -80.935  15.762  -8.521  1.00 27.35           C  
ATOM   1035  CE2 PHE A 131     -79.145  17.229  -9.230  1.00 26.70           C  
ATOM   1036  CZ  PHE A 131     -79.656  15.932  -9.059  1.00 24.41           C  
ATOM   1037  N   LEU A 132     -83.961  21.774  -7.824  1.00 32.42           N  
ATOM   1038  CA  LEU A 132     -85.286  22.437  -7.636  1.00 29.67           C  
ATOM   1039  C   LEU A 132     -85.686  23.241  -8.875  1.00 31.85           C  
ATOM   1040  O   LEU A 132     -86.838  23.142  -9.356  1.00 36.47           O  
ATOM   1041  CB  LEU A 132     -85.361  23.306  -6.388  1.00 27.14           C  
ATOM   1042  CG  LEU A 132     -85.371  22.441  -5.126  1.00 29.98           C  
ATOM   1043  CD1 LEU A 132     -85.108  23.252  -3.942  1.00 27.71           C  
ATOM   1044  CD2 LEU A 132     -86.644  21.618  -4.920  1.00 28.64           C  
ATOM   1045  N   ASP A 133     -84.709  23.937  -9.455  1.00 35.26           N  
ATOM   1046  CA  ASP A 133     -84.995  24.897 -10.494  1.00 39.31           C  
ATOM   1047  C   ASP A 133     -85.323  24.171 -11.773  1.00 41.94           C  
ATOM   1048  O   ASP A 133     -86.094  24.673 -12.550  1.00 46.40           O  
ATOM   1049  CB  ASP A 133     -83.865  25.904 -10.712  1.00 33.18           C  
ATOM   1050  CG  ASP A 133     -84.292  27.079 -11.669  1.00 39.46           C  
ATOM   1051  OD1 ASP A 133     -85.315  27.814 -11.382  1.00 39.80           O  
ATOM   1052  OD2 ASP A 133     -83.593  27.241 -12.704  1.00 32.83           O  
ATOM   1053  N   ASP A 134     -84.726  22.993 -11.974  1.00 47.96           N  
ATOM   1054  CA  ASP A 134     -85.022  22.136 -13.122  1.00 42.99           C  
ATOM   1055  C   ASP A 134     -86.238  21.201 -12.890  1.00 42.56           C  
ATOM   1056  O   ASP A 134     -86.408  20.223 -13.605  1.00 46.21           O  
ATOM   1057  CB  ASP A 134     -83.814  21.281 -13.427  1.00 43.42           C  
ATOM   1058  CG  ASP A 134     -83.459  21.268 -14.886  1.00 48.77           C  
ATOM   1059  OD1 ASP A 134     -83.429  22.349 -15.476  1.00 54.07           O  
ATOM   1060  OD2 ASP A 134     -83.132  20.191 -15.435  1.00 61.65           O  
ATOM   1061  N   GLY A 135     -87.048  21.474 -11.876  1.00 36.47           N  
ATOM   1062  CA  GLY A 135     -88.216  20.662 -11.590  1.00 36.04           C  
ATOM   1063  C   GLY A 135     -88.003  19.359 -10.814  1.00 38.95           C  
ATOM   1064  O   GLY A 135     -88.974  18.628 -10.584  1.00 32.38           O  
ATOM   1065  N   VAL A 136     -86.770  19.090 -10.363  1.00 38.13           N  
ATOM   1066  CA  VAL A 136     -86.400  17.791  -9.711  1.00 32.18           C  
ATOM   1067  C   VAL A 136     -86.328  17.893  -8.177  1.00 37.77           C  
ATOM   1068  O   VAL A 136     -85.551  18.695  -7.605  1.00 37.32           O  
ATOM   1069  CB  VAL A 136     -85.027  17.320 -10.222  1.00 36.48           C  
ATOM   1070  CG1 VAL A 136     -84.737  15.961  -9.676  1.00 37.59           C  
ATOM   1071  CG2 VAL A 136     -84.936  17.339 -11.825  1.00 33.12           C  
ATOM   1072  N   ASP A 137     -87.105  17.059  -7.503  1.00 38.01           N  
ATOM   1073  CA  ASP A 137     -87.307  17.196  -6.067  1.00 34.61           C  
ATOM   1074  C   ASP A 137     -86.338  16.451  -5.143  1.00 37.33           C  
ATOM   1075  O   ASP A 137     -85.397  15.770  -5.598  1.00 32.87           O  
ATOM   1076  CB  ASP A 137     -88.791  16.928  -5.708  1.00 39.06           C  
ATOM   1077  CG  ASP A 137     -89.126  15.444  -5.489  1.00 40.84           C  
ATOM   1078  OD1 ASP A 137     -88.279  14.553  -5.787  1.00 43.91           O  
ATOM   1079  OD2 ASP A 137     -90.280  15.193  -4.998  1.00 33.91           O  
ATOM   1080  N   GLU A 138     -86.559  16.567  -3.839  1.00 31.49           N  
ATOM   1081  CA  GLU A 138     -85.651  15.928  -2.890  1.00 32.84           C  
ATOM   1082  C   GLU A 138     -85.422  14.399  -3.105  1.00 36.22           C  
ATOM   1083  O   GLU A 138     -84.322  13.876  -2.858  1.00 37.09           O  
ATOM   1084  CB  GLU A 138     -86.130  16.207  -1.483  1.00 29.38           C  
ATOM   1085  CG  GLU A 138     -85.148  15.720  -0.389  1.00 29.53           C  
ATOM   1086  CD  GLU A 138     -83.911  16.631  -0.298  1.00 31.20           C  
ATOM   1087  OE1 GLU A 138     -83.917  17.756  -0.846  1.00 34.47           O  
ATOM   1088  OE2 GLU A 138     -82.925  16.249   0.346  1.00 33.48           O  
ATOM   1089  N   GLN A 139     -86.443  13.682  -3.568  1.00 41.10           N  
ATOM   1090  CA  GLN A 139     -86.347  12.209  -3.688  1.00 42.01           C  
ATOM   1091  C   GLN A 139     -85.349  11.796  -4.765  1.00 35.83           C  
ATOM   1092  O   GLN A 139     -84.611  10.832  -4.582  1.00 40.45           O  
ATOM   1093  CB  GLN A 139     -87.732  11.530  -3.878  1.00 44.33           C  
ATOM   1094  CG  GLN A 139     -88.472  11.246  -2.505  1.00 55.41           C  
ATOM   1095  CD  GLN A 139     -88.264  12.360  -1.404  1.00 62.41           C  
ATOM   1096  OE1 GLN A 139     -88.802  13.458  -1.513  1.00 62.64           O  
ATOM   1097  NE2 GLN A 139     -87.487  12.050  -0.353  1.00 62.73           N  
ATOM   1098  N   VAL A 140     -85.328  12.526  -5.868  1.00 28.84           N  
ATOM   1099  CA  VAL A 140     -84.370  12.288  -6.922  1.00 32.43           C  
ATOM   1100  C   VAL A 140     -82.996  12.692  -6.421  1.00 35.34           C  
ATOM   1101  O   VAL A 140     -82.028  11.944  -6.604  1.00 40.09           O  
ATOM   1102  CB  VAL A 140     -84.718  13.046  -8.205  1.00 33.95           C  
ATOM   1103  CG1 VAL A 140     -83.659  12.805  -9.253  1.00 33.57           C  
ATOM   1104  CG2 VAL A 140     -86.094  12.613  -8.742  1.00 30.94           C  
ATOM   1105  N   LEU A 141     -82.891  13.843  -5.749  1.00 32.53           N  
ATOM   1106  CA  LEU A 141     -81.603  14.228  -5.177  1.00 30.19           C  
ATOM   1107  C   LEU A 141     -81.057  13.111  -4.265  1.00 30.05           C  
ATOM   1108  O   LEU A 141     -79.869  12.831  -4.335  1.00 26.67           O  
ATOM   1109  CB  LEU A 141     -81.692  15.545  -4.405  1.00 28.58           C  
ATOM   1110  CG  LEU A 141     -80.447  16.186  -3.767  1.00 26.01           C  
ATOM   1111  CD1 LEU A 141     -79.435  16.664  -4.888  1.00 21.93           C  
ATOM   1112  CD2 LEU A 141     -80.800  17.346  -2.815  1.00 23.16           C  
ATOM   1113  N   MET A 142     -81.914  12.515  -3.414  1.00 31.46           N  
ATOM   1114  CA  MET A 142     -81.518  11.407  -2.538  1.00 31.70           C  
ATOM   1115  C   MET A 142     -81.203  10.135  -3.325  1.00 28.16           C  
ATOM   1116  O   MET A 142     -80.363   9.369  -2.922  1.00 33.85           O  
ATOM   1117  CB  MET A 142     -82.541  11.149  -1.448  1.00 30.86           C  
ATOM   1118  CG  MET A 142     -82.620  12.289  -0.400  1.00 36.32           C  
ATOM   1119  SD  MET A 142     -81.079  12.679   0.487  1.00 39.22           S  
ATOM   1120  CE  MET A 142     -80.651  14.211  -0.365  1.00 36.17           C  
ATOM   1121  N   GLU A 143     -81.799   9.954  -4.487  1.00 32.53           N  
ATOM   1122  CA  GLU A 143     -81.460   8.814  -5.354  1.00 39.24           C  
ATOM   1123  C   GLU A 143     -79.990   8.977  -5.887  1.00 35.54           C  
ATOM   1124  O   GLU A 143     -79.166   8.022  -5.823  1.00 36.05           O  
ATOM   1125  CB  GLU A 143     -82.528   8.642  -6.463  1.00 45.40           C  
ATOM   1126  CG  GLU A 143     -82.643   7.279  -7.201  1.00 69.27           C  
ATOM   1127  CD  GLU A 143     -82.241   6.023  -6.342  1.00 85.32           C  
ATOM   1128  OE1 GLU A 143     -81.523   5.146  -6.881  1.00 84.62           O  
ATOM   1129  OE2 GLU A 143     -82.623   5.897  -5.147  1.00 86.96           O  
ATOM   1130  N   LEU A 144     -79.644  10.181  -6.346  1.00 27.47           N  
ATOM   1131  CA  LEU A 144     -78.249  10.519  -6.651  1.00 28.09           C  
ATOM   1132  C   LEU A 144     -77.264  10.244  -5.484  1.00 29.05           C  
ATOM   1133  O   LEU A 144     -76.217   9.610  -5.671  1.00 29.18           O  
ATOM   1134  CB  LEU A 144     -78.105  11.974  -7.077  1.00 26.27           C  
ATOM   1135  CG  LEU A 144     -76.606  12.347  -7.345  1.00 25.87           C  
ATOM   1136  CD1 LEU A 144     -76.040  11.527  -8.498  1.00 26.17           C  
ATOM   1137  CD2 LEU A 144     -76.471  13.784  -7.684  1.00 24.80           C  
ATOM   1138  N   LYS A 145     -77.569  10.761  -4.303  1.00 29.36           N  
ATOM   1139  CA  LYS A 145     -76.757  10.501  -3.110  1.00 30.76           C  
ATOM   1140  C   LYS A 145     -76.558   8.966  -2.802  1.00 31.62           C  
ATOM   1141  O   LYS A 145     -75.447   8.496  -2.565  1.00 36.53           O  
ATOM   1142  CB  LYS A 145     -77.409  11.237  -1.921  1.00 29.27           C  
ATOM   1143  CG  LYS A 145     -76.650  11.014  -0.662  1.00 31.40           C  
ATOM   1144  CD  LYS A 145     -76.997  12.004   0.409  1.00 36.78           C  
ATOM   1145  CE  LYS A 145     -76.398  11.506   1.702  1.00 41.73           C  
ATOM   1146  NZ  LYS A 145     -75.926  12.667   2.413  1.00 46.06           N  
ATOM   1147  N   THR A 146     -77.648   8.196  -2.798  1.00 32.71           N  
ATOM   1148  CA  THR A 146     -77.624   6.741  -2.599  1.00 28.93           C  
ATOM   1149  C   THR A 146     -76.877   5.963  -3.715  1.00 26.73           C  
ATOM   1150  O   THR A 146     -76.055   5.087  -3.404  1.00 31.46           O  
ATOM   1151  CB  THR A 146     -79.082   6.179  -2.423  1.00 35.21           C  
ATOM   1152  OG1 THR A 146     -79.743   6.885  -1.367  1.00 33.81           O  
ATOM   1153  CG2 THR A 146     -79.083   4.630  -2.077  1.00 31.90           C  
ATOM   1154  N   LEU A 147     -77.095   6.292  -4.996  1.00 27.22           N  
ATOM   1155  CA  LEU A 147     -76.295   5.669  -6.090  1.00 28.66           C  
ATOM   1156  C   LEU A 147     -74.827   5.985  -5.962  1.00 32.63           C  
ATOM   1157  O   LEU A 147     -73.980   5.094  -6.025  1.00 40.15           O  
ATOM   1158  CB  LEU A 147     -76.741   6.133  -7.460  1.00 28.85           C  
ATOM   1159  CG  LEU A 147     -78.117   5.658  -7.957  1.00 34.01           C  
ATOM   1160  CD1 LEU A 147     -78.588   6.569  -9.160  1.00 28.57           C  
ATOM   1161  CD2 LEU A 147     -78.137   4.114  -8.306  1.00 31.97           C  
ATOM   1162  N   TRP A 148     -74.514   7.271  -5.807  1.00 34.60           N  
ATOM   1163  CA  TRP A 148     -73.141   7.695  -5.573  1.00 29.12           C  
ATOM   1164  C   TRP A 148     -72.504   6.870  -4.444  1.00 26.45           C  
ATOM   1165  O   TRP A 148     -71.473   6.228  -4.651  1.00 31.15           O  
ATOM   1166  CB  TRP A 148     -73.085   9.216  -5.283  1.00 25.47           C  
ATOM   1167  CG  TRP A 148     -71.731   9.826  -5.490  1.00 25.28           C  
ATOM   1168  CD1 TRP A 148     -70.519   9.183  -5.838  1.00 25.55           C  
ATOM   1169  CD2 TRP A 148     -71.415  11.202  -5.325  1.00 26.15           C  
ATOM   1170  NE1 TRP A 148     -69.497  10.112  -5.916  1.00 24.31           N  
ATOM   1171  CE2 TRP A 148     -70.016  11.352  -5.571  1.00 24.23           C  
ATOM   1172  CE3 TRP A 148     -72.183  12.344  -4.990  1.00 26.48           C  
ATOM   1173  CZ2 TRP A 148     -69.382  12.612  -5.502  1.00 23.25           C  
ATOM   1174  CZ3 TRP A 148     -71.544  13.587  -4.917  1.00 24.84           C  
ATOM   1175  CH2 TRP A 148     -70.159  13.704  -5.165  1.00 25.88           C  
ATOM   1176  N   GLU A 149     -73.111   6.884  -3.258  1.00 30.08           N  
ATOM   1177  CA  GLU A 149     -72.585   6.147  -2.108  1.00 33.13           C  
ATOM   1178  C   GLU A 149     -72.463   4.626  -2.387  1.00 37.95           C  
ATOM   1179  O   GLU A 149     -71.405   4.035  -2.162  1.00 35.19           O  
ATOM   1180  CB  GLU A 149     -73.469   6.361  -0.887  1.00 30.00           C  
ATOM   1181  CG  GLU A 149     -73.318   7.713  -0.185  1.00 29.54           C  
ATOM   1182  CD  GLU A 149     -74.522   8.014   0.720  1.00 37.75           C  
ATOM   1183  OE1 GLU A 149     -75.479   7.188   0.769  1.00 35.60           O  
ATOM   1184  OE2 GLU A 149     -74.564   9.095   1.358  1.00 45.73           O  
ATOM   1185  N   ASN A 150     -73.519   4.001  -2.920  1.00 37.65           N  
ATOM   1186  CA  ASN A 150     -73.397   2.597  -3.371  1.00 34.60           C  
ATOM   1187  C   ASN A 150     -72.238   2.347  -4.347  1.00 31.21           C  
ATOM   1188  O   ASN A 150     -71.423   1.439  -4.102  1.00 29.58           O  
ATOM   1189  CB  ASN A 150     -74.727   2.062  -3.939  1.00 34.31           C  
ATOM   1190  CG  ASN A 150     -75.824   1.949  -2.856  1.00 44.76           C  
ATOM   1191  OD1 ASN A 150     -75.532   1.896  -1.646  1.00 45.48           O  
ATOM   1192  ND2 ASN A 150     -77.095   1.896  -3.291  1.00 43.58           N  
ATOM   1193  N   LYS A 151     -72.117   3.130  -5.428  1.00 27.19           N  
ATOM   1194  CA  LYS A 151     -71.001   2.833  -6.377  1.00 33.00           C  
ATOM   1195  C   LYS A 151     -69.620   2.991  -5.728  1.00 37.74           C  
ATOM   1196  O   LYS A 151     -68.647   2.300  -6.127  1.00 34.15           O  
ATOM   1197  CB  LYS A 151     -71.099   3.587  -7.694  1.00 30.42           C  
ATOM   1198  CG  LYS A 151     -72.410   3.317  -8.394  1.00 32.06           C  
ATOM   1199  CD  LYS A 151     -72.507   4.036  -9.706  1.00 34.77           C  
ATOM   1200  CE  LYS A 151     -73.924   3.811 -10.254  1.00 33.05           C  
ATOM   1201  NZ  LYS A 151     -73.985   2.400 -10.778  1.00 37.60           N  
ATOM   1202  N   LEU A 152     -69.572   3.861  -4.699  1.00 36.95           N  
ATOM   1203  CA  LEU A 152     -68.345   4.126  -3.974  1.00 35.60           C  
ATOM   1204  C   LEU A 152     -67.923   2.887  -3.203  1.00 39.80           C  
ATOM   1205  O   LEU A 152     -66.722   2.523  -3.253  1.00 42.39           O  
ATOM   1206  CB  LEU A 152     -68.485   5.319  -3.026  1.00 32.03           C  
ATOM   1207  CG  LEU A 152     -67.466   6.441  -3.073  1.00 32.21           C  
ATOM   1208  CD1 LEU A 152     -67.423   7.101  -1.711  1.00 30.65           C  
ATOM   1209  CD2 LEU A 152     -66.052   6.040  -3.572  1.00 25.25           C  
ATOM   1210  N   MET A 153     -68.875   2.261  -2.496  1.00 34.14           N  
ATOM   1211  CA  MET A 153     -68.649   0.968  -1.830  1.00 39.90           C  
ATOM   1212  C   MET A 153     -68.164  -0.180  -2.718  1.00 38.04           C  
ATOM   1213  O   MET A 153     -67.382  -1.031  -2.270  1.00 38.47           O  
ATOM   1214  CB  MET A 153     -69.949   0.466  -1.242  1.00 45.79           C  
ATOM   1215  CG  MET A 153     -70.486   1.348  -0.222  1.00 54.33           C  
ATOM   1216  SD  MET A 153     -69.566   1.098   1.293  1.00 57.54           S  
ATOM   1217  CE  MET A 153     -70.955   1.678   2.359  1.00 57.34           C  
ATOM   1218  N   GLN A 154     -68.687  -0.221  -3.947  1.00 36.71           N  
ATOM   1219  CA  GLN A 154     -68.464  -1.291  -4.912  1.00 39.11           C  
ATOM   1220  C   GLN A 154     -67.006  -1.221  -5.371  1.00 40.43           C  
ATOM   1221  O   GLN A 154     -66.419  -2.228  -5.811  1.00 37.59           O  
ATOM   1222  CB  GLN A 154     -69.407  -1.139  -6.133  1.00 41.58           C  
ATOM   1223  CG  GLN A 154     -70.182  -2.393  -6.588  1.00 56.23           C  
ATOM   1224  CD  GLN A 154     -69.339  -3.713  -6.565  1.00 52.44           C  
ATOM   1225  OE1 GLN A 154     -68.459  -3.954  -7.422  1.00 52.93           O  
ATOM   1226  NE2 GLN A 154     -69.625  -4.565  -5.572  1.00 58.06           N  
ATOM   1227  N   SER A 155     -66.420  -0.028  -5.294  1.00 31.78           N  
ATOM   1228  CA  SER A 155     -65.039   0.136  -5.746  1.00 36.36           C  
ATOM   1229  C   SER A 155     -64.095  -0.641  -4.795  1.00 40.00           C  
ATOM   1230  O   SER A 155     -62.952  -0.870  -5.111  1.00 40.74           O  
ATOM   1231  CB  SER A 155     -64.652   1.637  -5.791  1.00 36.99           C  
ATOM   1232  OG  SER A 155     -64.456   2.141  -4.453  1.00 34.70           O  
ATOM   1233  N   ARG A 156     -64.583  -1.039  -3.626  1.00 46.74           N  
ATOM   1234  CA  ARG A 156     -63.764  -1.737  -2.644  1.00 46.81           C  
ATOM   1235  C   ARG A 156     -63.862  -3.264  -2.844  1.00 48.34           C  
ATOM   1236  O   ARG A 156     -63.094  -4.013  -2.238  1.00 47.69           O  
ATOM   1237  CB  ARG A 156     -64.243  -1.396  -1.227  1.00 53.58           C  
ATOM   1238  CG  ARG A 156     -63.633  -0.143  -0.560  1.00 58.88           C  
ATOM   1239  CD  ARG A 156     -63.557  -0.377   1.003  1.00 69.56           C  
ATOM   1240  NE  ARG A 156     -63.575   0.854   1.820  1.00 67.97           N  
ATOM   1241  CZ  ARG A 156     -64.669   1.378   2.391  1.00 61.20           C  
ATOM   1242  NH1 ARG A 156     -65.860   0.770   2.250  1.00 48.42           N  
ATOM   1243  NH2 ARG A 156     -64.565   2.518   3.096  1.00 51.17           N  
ATOM   1244  N   ALA A 157     -64.803  -3.710  -3.684  1.00 37.93           N  
ATOM   1245  CA  ALA A 157     -65.072  -5.121  -3.918  1.00 34.83           C  
ATOM   1246  C   ALA A 157     -63.842  -5.861  -4.473  1.00 38.83           C  
ATOM   1247  O   ALA A 157     -63.217  -5.425  -5.474  1.00 36.18           O  
ATOM   1248  CB  ALA A 157     -66.298  -5.316  -4.882  1.00 26.31           C  
ATOM   1249  N   VAL A 158     -63.528  -6.973  -3.798  1.00 38.69           N  
ATOM   1250  CA  VAL A 158     -62.415  -7.883  -4.117  1.00 42.53           C  
ATOM   1251  C   VAL A 158     -62.419  -8.402  -5.588  1.00 37.00           C  
ATOM   1252  O   VAL A 158     -61.378  -8.453  -6.221  1.00 34.63           O  
ATOM   1253  CB  VAL A 158     -62.301  -9.011  -3.014  1.00 44.70           C  
ATOM   1254  CG1 VAL A 158     -61.274 -10.137  -3.396  1.00 44.90           C  
ATOM   1255  CG2 VAL A 158     -61.907  -8.351  -1.633  1.00 48.16           C  
ATOM   1256  N   ASP A 159     -63.593  -8.741  -6.112  1.00 36.57           N  
ATOM   1257  CA  ASP A 159     -63.748  -9.173  -7.482  1.00 40.66           C  
ATOM   1258  C   ASP A 159     -64.388  -8.091  -8.367  1.00 39.69           C  
ATOM   1259  O   ASP A 159     -65.033  -8.423  -9.387  1.00 35.21           O  
ATOM   1260  CB  ASP A 159     -64.603 -10.454  -7.520  1.00 43.39           C  
ATOM   1261  CG  ASP A 159     -65.980 -10.270  -6.857  1.00 52.15           C  
ATOM   1262  OD1 ASP A 159     -66.893 -11.057  -7.185  1.00 55.75           O  
ATOM   1263  OD2 ASP A 159     -66.171  -9.341  -6.023  1.00 54.63           O  
ATOM   1264  N   GLY A 160     -64.221  -6.817  -7.974  1.00 35.99           N  
ATOM   1265  CA  GLY A 160     -64.801  -5.663  -8.692  1.00 33.30           C  
ATOM   1266  C   GLY A 160     -64.091  -5.304 -10.009  1.00 35.46           C  
ATOM   1267  O   GLY A 160     -64.657  -4.636 -10.861  1.00 32.63           O  
ATOM   1268  N   GLU A 161     -62.848  -5.746 -10.183  1.00 31.33           N  
ATOM   1269  CA  GLU A 161     -62.131  -5.507 -11.425  1.00 30.28           C  
ATOM   1270  C   GLU A 161     -61.675  -6.846 -12.035  1.00 29.76           C  
ATOM   1271  O   GLU A 161     -61.312  -7.825 -11.313  1.00 23.97           O  
ATOM   1272  CB  GLU A 161     -60.899  -4.667 -11.102  1.00 41.03           C  
ATOM   1273  CG  GLU A 161     -61.191  -3.323 -10.467  1.00 37.37           C  
ATOM   1274  CD  GLU A 161     -61.680  -2.261 -11.463  1.00 44.67           C  
ATOM   1275  OE1 GLU A 161     -61.438  -2.379 -12.708  1.00 41.13           O  
ATOM   1276  OE2 GLU A 161     -62.326  -1.293 -10.971  1.00 47.90           O  
ATOM   1277  N   LEU A 162     -61.688  -6.881 -13.357  1.00 26.62           N  
ATOM   1278  CA  LEU A 162     -61.251  -8.027 -14.172  1.00 25.47           C  
ATOM   1279  C   LEU A 162     -59.729  -8.116 -14.234  1.00 29.17           C  
ATOM   1280  O   LEU A 162     -59.139  -9.205 -14.479  1.00 25.58           O  
ATOM   1281  CB  LEU A 162     -61.821  -7.891 -15.582  1.00 22.91           C  
ATOM   1282  CG  LEU A 162     -63.355  -8.104 -15.616  1.00 25.28           C  
ATOM   1283  CD1 LEU A 162     -63.964  -7.821 -16.953  1.00 23.88           C  
ATOM   1284  CD2 LEU A 162     -63.685  -9.564 -15.239  1.00 24.20           C  
ATOM   1285  N   PHE A 163     -59.067  -6.991 -13.997  1.00 28.38           N  
ATOM   1286  CA  PHE A 163     -57.573  -6.998 -14.008  1.00 33.54           C  
ATOM   1287  C   PHE A 163     -57.019  -5.902 -13.117  1.00 30.56           C  
ATOM   1288  O   PHE A 163     -57.781  -5.100 -12.590  1.00 29.05           O  
ATOM   1289  CB  PHE A 163     -56.935  -6.915 -15.429  1.00 34.14           C  
ATOM   1290  CG  PHE A 163     -57.479  -5.822 -16.285  1.00 44.21           C  
ATOM   1291  CD1 PHE A 163     -56.740  -4.634 -16.486  1.00 56.31           C  
ATOM   1292  CD2 PHE A 163     -58.742  -5.954 -16.927  1.00 51.46           C  
ATOM   1293  CE1 PHE A 163     -57.260  -3.573 -17.332  1.00 53.90           C  
ATOM   1294  CE2 PHE A 163     -59.285  -4.912 -17.778  1.00 50.39           C  
ATOM   1295  CZ  PHE A 163     -58.535  -3.720 -17.969  1.00 56.61           C  
ATOM   1296  N   ASP A 164     -55.696  -5.864 -12.977  1.00 34.15           N  
ATOM   1297  CA  ASP A 164     -55.063  -4.847 -12.158  1.00 38.83           C  
ATOM   1298  C   ASP A 164     -55.474  -3.497 -12.551  1.00 37.10           C  
ATOM   1299  O   ASP A 164     -55.731  -3.192 -13.708  1.00 36.29           O  
ATOM   1300  CB  ASP A 164     -53.543  -4.952 -12.213  1.00 49.57           C  
ATOM   1301  CG  ASP A 164     -53.029  -6.180 -11.471  1.00 52.04           C  
ATOM   1302  OD1 ASP A 164     -53.712  -6.661 -10.535  1.00 59.89           O  
ATOM   1303  OD2 ASP A 164     -51.955  -6.678 -11.837  1.00 56.43           O  
ATOM   1304  N   THR A 165     -55.512  -2.652 -11.558  1.00 44.31           N  
ATOM   1305  CA  THR A 165     -55.933  -1.285 -11.761  1.00 39.69           C  
ATOM   1306  C   THR A 165     -54.707  -0.414 -12.062  1.00 37.79           C  
ATOM   1307  O   THR A 165     -53.605  -0.795 -11.692  1.00 36.84           O  
ATOM   1308  CB  THR A 165     -56.731  -0.914 -10.583  1.00 39.77           C  
ATOM   1309  OG1 THR A 165     -57.610   0.097 -10.978  1.00 43.41           O  
ATOM   1310  CG2 THR A 165     -55.880  -0.569  -9.407  1.00 31.64           C  
ATOM   1311  N   GLU A 166     -54.848   0.656 -12.851  1.00 33.80           N  
ATOM   1312  CA  GLU A 166     -53.680   1.469 -13.222  1.00 30.28           C  
ATOM   1313  C   GLU A 166     -53.204   2.330 -12.033  1.00 32.49           C  
ATOM   1314  O   GLU A 166     -54.015   2.991 -11.426  1.00 31.99           O  
ATOM   1315  CB  GLU A 166     -54.015   2.415 -14.365  1.00 27.79           C  
ATOM   1316  CG  GLU A 166     -52.733   3.116 -14.934  1.00 30.56           C  
ATOM   1317  CD  GLU A 166     -53.119   4.152 -16.005  1.00 39.65           C  
ATOM   1318  OE1 GLU A 166     -54.341   4.336 -16.220  1.00 38.96           O  
ATOM   1319  OE2 GLU A 166     -52.230   4.771 -16.640  1.00 40.46           O  
ATOM   1320  N   ASN A 167     -51.908   2.347 -11.690  1.00 36.79           N  
ATOM   1321  CA  ASN A 167     -51.460   3.267 -10.596  1.00 32.24           C  
ATOM   1322  C   ASN A 167     -51.331   4.645 -11.124  1.00 34.03           C  
ATOM   1323  O   ASN A 167     -50.584   4.862 -12.075  1.00 34.52           O  
ATOM   1324  CB  ASN A 167     -50.207   2.798  -9.911  1.00 29.67           C  
ATOM   1325  CG  ASN A 167     -50.384   1.374  -9.386  1.00 34.80           C  
ATOM   1326  OD1 ASN A 167     -51.393   1.091  -8.775  1.00 30.67           O  
ATOM   1327  ND2 ASN A 167     -49.450   0.460  -9.699  1.00 32.17           N  
ATOM   1328  N   VAL A 168     -52.145   5.551 -10.567  1.00 30.63           N  
ATOM   1329  CA  VAL A 168     -52.267   6.896 -11.073  1.00 26.46           C  
ATOM   1330  C   VAL A 168     -52.317   7.845  -9.901  1.00 28.96           C  
ATOM   1331  O   VAL A 168     -53.103   7.640  -8.919  1.00 32.86           O  
ATOM   1332  CB  VAL A 168     -53.589   7.134 -11.818  1.00 28.59           C  
ATOM   1333  CG1 VAL A 168     -53.537   8.529 -12.420  1.00 35.89           C  
ATOM   1334  CG2 VAL A 168     -53.826   6.134 -12.934  1.00 31.60           C  
ATOM   1335  N   VAL A 169     -51.542   8.920  -9.998  1.00 24.37           N  
ATOM   1336  CA  VAL A 169     -51.735  10.085  -9.108  1.00 23.62           C  
ATOM   1337  C   VAL A 169     -52.395  11.199  -9.898  1.00 26.23           C  
ATOM   1338  O   VAL A 169     -51.858  11.611 -10.942  1.00 27.49           O  
ATOM   1339  CB  VAL A 169     -50.390  10.658  -8.578  1.00 22.06           C  
ATOM   1340  CG1 VAL A 169     -50.631  11.882  -7.691  1.00 21.29           C  
ATOM   1341  CG2 VAL A 169     -49.664   9.606  -7.825  1.00 22.78           C  
ATOM   1342  N   VAL A 170     -53.507  11.736  -9.387  1.00 25.43           N  
ATOM   1343  CA  VAL A 170     -54.054  12.925  -9.959  1.00 24.08           C  
ATOM   1344  C   VAL A 170     -53.924  14.115  -8.917  1.00 27.55           C  
ATOM   1345  O   VAL A 170     -54.393  14.013  -7.743  1.00 25.75           O  
ATOM   1346  CB  VAL A 170     -55.464  12.608 -10.581  1.00 28.55           C  
ATOM   1347  CG1 VAL A 170     -56.395  12.328  -9.544  1.00 30.07           C  
ATOM   1348  CG2 VAL A 170     -55.976  13.774 -11.251  1.00 30.41           C  
ATOM   1349  N   CYS A 171     -53.236  15.217  -9.314  1.00 22.09           N  
ATOM   1350  CA  CYS A 171     -52.916  16.282  -8.353  1.00 23.81           C  
ATOM   1351  C   CYS A 171     -52.622  17.647  -8.986  1.00 26.16           C  
ATOM   1352  O   CYS A 171     -52.839  17.823 -10.185  1.00 22.15           O  
ATOM   1353  CB  CYS A 171     -51.671  15.896  -7.529  1.00 20.74           C  
ATOM   1354  SG  CYS A 171     -50.213  15.732  -8.541  1.00 28.37           S  
ATOM   1355  N   GLN A 172     -52.080  18.583  -8.174  1.00 22.48           N  
ATOM   1356  CA  GLN A 172     -51.554  19.839  -8.699  1.00 22.47           C  
ATOM   1357  C   GLN A 172     -50.038  19.885  -8.472  1.00 25.29           C  
ATOM   1358  O   GLN A 172     -49.514  19.148  -7.631  1.00 29.84           O  
ATOM   1359  CB  GLN A 172     -52.283  21.048  -8.076  1.00 19.87           C  
ATOM   1360  CG  GLN A 172     -53.725  21.161  -8.545  1.00 25.29           C  
ATOM   1361  CD  GLN A 172     -54.610  22.007  -7.652  1.00 29.60           C  
ATOM   1362  OE1 GLN A 172     -54.346  23.180  -7.393  1.00 31.93           O  
ATOM   1363  NE2 GLN A 172     -55.705  21.429  -7.230  1.00 31.96           N  
ATOM   1364  N   TYR A 173     -49.334  20.753  -9.193  1.00 24.68           N  
ATOM   1365  CA  TYR A 173     -47.935  21.062  -8.862  1.00 27.57           C  
ATOM   1366  C   TYR A 173     -47.651  22.517  -8.443  1.00 29.43           C  
ATOM   1367  O   TYR A 173     -48.236  23.483  -8.987  1.00 24.74           O  
ATOM   1368  CB  TYR A 173     -46.989  20.635  -9.964  1.00 24.69           C  
ATOM   1369  CG  TYR A 173     -47.161  21.411 -11.257  1.00 34.11           C  
ATOM   1370  CD1 TYR A 173     -46.407  22.586 -11.516  1.00 33.97           C  
ATOM   1371  CD2 TYR A 173     -48.033  20.948 -12.251  1.00 28.58           C  
ATOM   1372  CE1 TYR A 173     -46.566  23.286 -12.726  1.00 33.99           C  
ATOM   1373  CE2 TYR A 173     -48.201  21.636 -13.424  1.00 34.32           C  
ATOM   1374  CZ  TYR A 173     -47.460  22.796 -13.665  1.00 39.06           C  
ATOM   1375  OH  TYR A 173     -47.668  23.447 -14.847  1.00 45.64           O  
ATOM   1376  N   ASP A 174     -46.743  22.661  -7.475  1.00 29.11           N  
ATOM   1377  CA  ASP A 174     -46.207  23.986  -7.098  1.00 28.49           C  
ATOM   1378  C   ASP A 174     -45.009  24.265  -7.973  1.00 27.14           C  
ATOM   1379  O   ASP A 174     -44.843  25.372  -8.452  1.00 28.74           O  
ATOM   1380  CB  ASP A 174     -45.820  24.040  -5.619  1.00 30.27           C  
ATOM   1381  CG  ASP A 174     -47.052  24.083  -4.705  1.00 39.02           C  
ATOM   1382  OD1 ASP A 174     -47.972  24.891  -5.009  1.00 43.13           O  
ATOM   1383  OD2 ASP A 174     -47.109  23.293  -3.713  1.00 39.68           O  
ATOM   1384  N   LYS A 175     -44.188  23.239  -8.217  1.00 29.87           N  
ATOM   1385  CA  LYS A 175     -42.913  23.378  -8.939  1.00 26.88           C  
ATOM   1386  C   LYS A 175     -42.413  22.021  -9.393  1.00 25.24           C  
ATOM   1387  O   LYS A 175     -42.466  21.043  -8.638  1.00 33.47           O  
ATOM   1388  CB  LYS A 175     -41.895  24.068  -7.998  1.00 27.42           C  
ATOM   1389  CG  LYS A 175     -40.522  24.355  -8.592  1.00 28.64           C  
ATOM   1390  CD  LYS A 175     -39.691  25.248  -7.646  1.00 35.52           C  
ATOM   1391  CE  LYS A 175     -38.191  25.090  -7.930  1.00 36.84           C  
ATOM   1392  NZ  LYS A 175     -37.474  26.233  -7.229  1.00 42.90           N  
ATOM   1393  N   ILE A 176     -41.911  21.965 -10.606  1.00 24.22           N  
ATOM   1394  CA  ILE A 176     -41.245  20.796 -11.157  1.00 28.32           C  
ATOM   1395  C   ILE A 176     -39.906  21.334 -11.643  1.00 32.08           C  
ATOM   1396  O   ILE A 176     -39.893  22.311 -12.372  1.00 36.89           O  
ATOM   1397  CB  ILE A 176     -42.023  20.251 -12.412  1.00 28.02           C  
ATOM   1398  CG1 ILE A 176     -43.495  19.985 -12.056  1.00 26.46           C  
ATOM   1399  CG2 ILE A 176     -41.311  19.038 -13.064  1.00 26.33           C  
ATOM   1400  CD1 ILE A 176     -43.772  18.731 -11.305  1.00 24.81           C  
ATOM   1401  N   HIS A 177     -38.792  20.740 -11.214  1.00 34.76           N  
ATOM   1402  CA  HIS A 177     -37.504  21.088 -11.791  1.00 35.85           C  
ATOM   1403  C   HIS A 177     -36.596  19.942 -12.165  1.00 37.06           C  
ATOM   1404  O   HIS A 177     -36.825  18.772 -11.800  1.00 37.66           O  
ATOM   1405  CB  HIS A 177     -36.785  22.276 -11.096  1.00 45.41           C  
ATOM   1406  CG  HIS A 177     -36.063  21.957  -9.826  1.00 51.92           C  
ATOM   1407  ND1 HIS A 177     -34.688  21.770  -9.779  1.00 61.41           N  
ATOM   1408  CD2 HIS A 177     -36.495  21.921  -8.539  1.00 60.65           C  
ATOM   1409  CE1 HIS A 177     -34.319  21.566  -8.524  1.00 70.04           C  
ATOM   1410  NE2 HIS A 177     -35.396  21.647  -7.753  1.00 75.30           N  
ATOM   1411  N   ARG A 178     -35.626  20.279 -13.005  1.00 38.42           N  
ATOM   1412  CA  ARG A 178     -34.664  19.322 -13.526  1.00 39.62           C  
ATOM   1413  C   ARG A 178     -33.317  20.010 -13.647  1.00 40.99           C  
ATOM   1414  O   ARG A 178     -33.227  21.087 -14.218  1.00 47.60           O  
ATOM   1415  CB  ARG A 178     -35.082  18.762 -14.879  1.00 31.08           C  
ATOM   1416  CG  ARG A 178     -33.926  18.125 -15.612  1.00 33.65           C  
ATOM   1417  CD  ARG A 178     -34.375  17.381 -16.860  1.00 32.21           C  
ATOM   1418  NE  ARG A 178     -34.321  18.182 -18.094  1.00 30.84           N  
ATOM   1419  CZ  ARG A 178     -33.192  18.491 -18.719  1.00 35.47           C  
ATOM   1420  NH1 ARG A 178     -32.040  18.099 -18.202  1.00 32.02           N  
ATOM   1421  NH2 ARG A 178     -33.207  19.185 -19.848  1.00 38.08           N  
ATOM   1422  N   SER A 179     -32.301  19.376 -13.074  1.00 40.73           N  
ATOM   1423  CA  SER A 179     -30.910  19.713 -13.247  1.00 42.85           C  
ATOM   1424  C   SER A 179     -30.172  18.451 -13.763  1.00 43.62           C  
ATOM   1425  O   SER A 179     -29.931  17.478 -13.018  1.00 42.16           O  
ATOM   1426  CB  SER A 179     -30.367  20.210 -11.910  1.00 44.01           C  
ATOM   1427  OG  SER A 179     -28.982  20.387 -12.006  1.00 48.44           O  
ATOM   1428  N   LYS A 180     -29.911  18.417 -15.049  1.00 46.79           N  
ATOM   1429  CA  LYS A 180     -29.387  17.240 -15.734  1.00 57.98           C  
ATOM   1430  C   LYS A 180     -30.344  16.059 -15.779  1.00 57.14           C  
ATOM   1431  O   LYS A 180     -31.305  16.094 -16.484  1.00 62.40           O  
ATOM   1432  CB  LYS A 180     -28.028  16.810 -15.204  1.00 60.01           C  
ATOM   1433  CG  LYS A 180     -27.105  17.918 -14.795  1.00 63.29           C  
ATOM   1434  CD  LYS A 180     -26.287  18.402 -15.960  1.00 80.17           C  
ATOM   1435  CE  LYS A 180     -24.937  18.943 -15.513  1.00 85.38           C  
ATOM   1436  NZ  LYS A 180     -25.034  19.656 -14.216  1.00 73.08           N  
ATOM   1437  N   ASN A 181     -30.069  15.012 -15.038  1.00 59.84           N  
ATOM   1438  CA  ASN A 181     -30.927  13.843 -15.037  1.00 58.36           C  
ATOM   1439  C   ASN A 181     -31.786  13.790 -13.830  1.00 48.91           C  
ATOM   1440  O   ASN A 181     -32.556  12.904 -13.687  1.00 45.85           O  
ATOM   1441  CB  ASN A 181     -30.102  12.578 -15.061  1.00 54.91           C  
ATOM   1442  CG  ASN A 181     -29.550  12.287 -16.400  1.00 70.73           C  
ATOM   1443  OD1 ASN A 181     -30.175  12.528 -17.417  1.00 71.83           O  
ATOM   1444  ND2 ASN A 181     -28.351  11.771 -16.417  1.00 84.21           N  
ATOM   1445  N   LYS A 182     -31.618  14.753 -12.959  1.00 48.86           N  
ATOM   1446  CA  LYS A 182     -32.234  14.765 -11.670  1.00 42.16           C  
ATOM   1447  C   LYS A 182     -33.459  15.653 -11.610  1.00 43.57           C  
ATOM   1448  O   LYS A 182     -33.357  16.844 -11.627  1.00 51.39           O  
ATOM   1449  CB  LYS A 182     -31.204  15.255 -10.693  1.00 49.71           C  
ATOM   1450  CG  LYS A 182     -31.071  14.430  -9.454  1.00 67.52           C  
ATOM   1451  CD  LYS A 182     -29.630  14.243  -9.026  1.00 71.86           C  
ATOM   1452  CE  LYS A 182     -29.556  13.509  -7.691  1.00 76.60           C  
ATOM   1453  NZ  LYS A 182     -30.203  14.249  -6.563  1.00 67.28           N  
ATOM   1454  N   TRP A 183     -34.624  15.055 -11.517  1.00 35.83           N  
ATOM   1455  CA  TRP A 183     -35.850  15.793 -11.455  1.00 33.46           C  
ATOM   1456  C   TRP A 183     -36.324  15.970 -10.033  1.00 34.12           C  
ATOM   1457  O   TRP A 183     -36.113  15.141  -9.226  1.00 32.51           O  
ATOM   1458  CB  TRP A 183     -36.911  15.055 -12.232  1.00 27.88           C  
ATOM   1459  CG  TRP A 183     -36.756  15.027 -13.694  1.00 30.05           C  
ATOM   1460  CD1 TRP A 183     -35.886  14.293 -14.394  1.00 33.60           C  
ATOM   1461  CD2 TRP A 183     -37.539  15.720 -14.648  1.00 27.45           C  
ATOM   1462  NE1 TRP A 183     -36.062  14.477 -15.715  1.00 30.89           N  
ATOM   1463  CE2 TRP A 183     -37.071  15.364 -15.899  1.00 28.56           C  
ATOM   1464  CE3 TRP A 183     -38.588  16.616 -14.564  1.00 24.28           C  
ATOM   1465  CZ2 TRP A 183     -37.600  15.868 -17.039  1.00 30.47           C  
ATOM   1466  CZ3 TRP A 183     -39.100  17.105 -15.685  1.00 23.38           C  
ATOM   1467  CH2 TRP A 183     -38.618  16.739 -16.909  1.00 26.23           C  
ATOM   1468  N   LYS A 184     -36.948  17.090  -9.737  1.00 32.83           N  
ATOM   1469  CA  LYS A 184     -37.599  17.292  -8.429  1.00 34.89           C  
ATOM   1470  C   LYS A 184     -39.072  17.732  -8.604  1.00 33.20           C  
ATOM   1471  O   LYS A 184     -39.371  18.583  -9.464  1.00 30.66           O  
ATOM   1472  CB  LYS A 184     -36.851  18.327  -7.594  1.00 33.89           C  
ATOM   1473  CG  LYS A 184     -36.513  17.778  -6.257  1.00 39.70           C  
ATOM   1474  CD  LYS A 184     -36.796  18.749  -5.190  1.00 42.46           C  
ATOM   1475  CE  LYS A 184     -36.822  18.078  -3.815  1.00 43.90           C  
ATOM   1476  NZ  LYS A 184     -36.319  16.685  -3.901  1.00 55.27           N  
ATOM   1477  N   PHE A 185     -39.972  17.174  -7.791  1.00 30.08           N  
ATOM   1478  CA  PHE A 185     -41.428  17.408  -7.922  1.00 25.94           C  
ATOM   1479  C   PHE A 185     -41.927  17.997  -6.625  1.00 27.33           C  
ATOM   1480  O   PHE A 185     -41.720  17.397  -5.579  1.00 29.95           O  
ATOM   1481  CB  PHE A 185     -42.191  16.103  -8.203  1.00 22.83           C  
ATOM   1482  CG  PHE A 185     -41.577  15.273  -9.318  1.00 33.24           C  
ATOM   1483  CD1 PHE A 185     -40.496  14.445  -9.083  1.00 28.64           C  
ATOM   1484  CD2 PHE A 185     -42.039  15.371 -10.636  1.00 28.95           C  
ATOM   1485  CE1 PHE A 185     -39.913  13.733 -10.139  1.00 27.76           C  
ATOM   1486  CE2 PHE A 185     -41.452  14.658 -11.636  1.00 27.23           C  
ATOM   1487  CZ  PHE A 185     -40.394  13.846 -11.396  1.00 25.67           C  
ATOM   1488  N   HIS A 186     -42.600  19.153  -6.692  1.00 27.42           N  
ATOM   1489  CA  HIS A 186     -43.398  19.648  -5.573  1.00 27.59           C  
ATOM   1490  C   HIS A 186     -44.833  19.653  -6.044  1.00 24.76           C  
ATOM   1491  O   HIS A 186     -45.200  20.449  -6.891  1.00 30.04           O  
ATOM   1492  CB  HIS A 186     -42.960  21.063  -5.139  1.00 30.97           C  
ATOM   1493  CG  HIS A 186     -41.527  21.125  -4.751  1.00 32.59           C  
ATOM   1494  ND1 HIS A 186     -41.107  21.019  -3.441  1.00 36.11           N  
ATOM   1495  CD2 HIS A 186     -40.404  21.162  -5.513  1.00 34.17           C  
ATOM   1496  CE1 HIS A 186     -39.785  21.016  -3.411  1.00 36.94           C  
ATOM   1497  NE2 HIS A 186     -39.339  21.109  -4.655  1.00 34.46           N  
ATOM   1498  N   LEU A 187     -45.638  18.758  -5.479  1.00 24.88           N  
ATOM   1499  CA  LEU A 187     -47.005  18.466  -5.907  1.00 22.57           C  
ATOM   1500  C   LEU A 187     -47.864  18.731  -4.739  1.00 25.40           C  
ATOM   1501  O   LEU A 187     -47.379  18.672  -3.609  1.00 27.45           O  
ATOM   1502  CB  LEU A 187     -47.110  16.975  -6.203  1.00 21.97           C  
ATOM   1503  CG  LEU A 187     -46.128  16.432  -7.256  1.00 20.41           C  
ATOM   1504  CD1 LEU A 187     -46.408  14.946  -7.421  1.00 18.59           C  
ATOM   1505  CD2 LEU A 187     -46.243  17.220  -8.650  1.00 18.21           C  
ATOM   1506  N   LYS A 188     -49.150  18.963  -4.981  1.00 26.67           N  
ATOM   1507  CA  LYS A 188     -50.091  19.184  -3.922  1.00 23.98           C  
ATOM   1508  C   LYS A 188     -51.504  18.698  -4.254  1.00 25.56           C  
ATOM   1509  O   LYS A 188     -51.825  18.464  -5.403  1.00 26.35           O  
ATOM   1510  CB  LYS A 188     -50.138  20.662  -3.625  1.00 26.37           C  
ATOM   1511  CG  LYS A 188     -50.532  21.559  -4.800  1.00 31.33           C  
ATOM   1512  CD  LYS A 188     -50.720  22.975  -4.273  1.00 33.85           C  
ATOM   1513  CE  LYS A 188     -51.166  23.931  -5.328  1.00 38.77           C  
ATOM   1514  NZ  LYS A 188     -51.564  25.167  -4.626  1.00 39.67           N  
ATOM   1515  N   ASP A 189     -52.381  18.615  -3.238  1.00 26.95           N  
ATOM   1516  CA  ASP A 189     -53.815  18.354  -3.436  1.00 23.32           C  
ATOM   1517  C   ASP A 189     -54.006  17.133  -4.346  1.00 25.38           C  
ATOM   1518  O   ASP A 189     -54.582  17.222  -5.467  1.00 20.86           O  
ATOM   1519  CB  ASP A 189     -54.543  19.616  -3.974  1.00 23.88           C  
ATOM   1520  CG  ASP A 189     -54.375  20.838  -3.060  1.00 29.16           C  
ATOM   1521  OD1 ASP A 189     -53.804  20.692  -1.965  1.00 27.72           O  
ATOM   1522  OD2 ASP A 189     -54.836  21.962  -3.420  1.00 36.86           O  
ATOM   1523  N   GLY A 190     -53.527  15.989  -3.844  1.00 23.64           N  
ATOM   1524  CA  GLY A 190     -53.413  14.788  -4.661  1.00 28.46           C  
ATOM   1525  C   GLY A 190     -54.319  13.646  -4.208  1.00 27.49           C  
ATOM   1526  O   GLY A 190     -54.526  13.411  -3.014  1.00 25.85           O  
ATOM   1527  N   ILE A 191     -54.836  12.927  -5.190  1.00 26.83           N  
ATOM   1528  CA  ILE A 191     -55.516  11.663  -4.984  1.00 24.52           C  
ATOM   1529  C   ILE A 191     -54.722  10.601  -5.779  1.00 25.78           C  
ATOM   1530  O   ILE A 191     -54.538  10.708  -7.004  1.00 26.85           O  
ATOM   1531  CB  ILE A 191     -56.991  11.714  -5.501  1.00 25.20           C  
ATOM   1532  CG1 ILE A 191     -57.797  12.809  -4.780  1.00 24.05           C  
ATOM   1533  CG2 ILE A 191     -57.654  10.365  -5.339  1.00 21.56           C  
ATOM   1534  CD1 ILE A 191     -59.324  12.886  -5.217  1.00 22.64           C  
ATOM   1535  N   MET A 192     -54.272   9.570  -5.085  1.00 25.88           N  
ATOM   1536  CA  MET A 192     -53.454   8.512  -5.660  1.00 25.69           C  
ATOM   1537  C   MET A 192     -54.257   7.244  -5.599  1.00 27.28           C  
ATOM   1538  O   MET A 192     -55.002   7.012  -4.625  1.00 30.37           O  
ATOM   1539  CB  MET A 192     -52.212   8.296  -4.806  1.00 25.99           C  
ATOM   1540  CG  MET A 192     -51.575   9.548  -4.289  1.00 23.95           C  
ATOM   1541  SD  MET A 192     -49.863   9.239  -3.836  1.00 28.25           S  
ATOM   1542  CE  MET A 192     -50.100   8.573  -2.147  1.00 26.14           C  
ATOM   1543  N   ASN A 193     -54.163   6.456  -6.666  1.00 27.15           N  
ATOM   1544  CA  ASN A 193     -54.709   5.111  -6.695  1.00 25.21           C  
ATOM   1545  C   ASN A 193     -53.529   4.199  -7.010  1.00 28.40           C  
ATOM   1546  O   ASN A 193     -52.982   4.234  -8.122  1.00 28.85           O  
ATOM   1547  CB  ASN A 193     -55.851   4.929  -7.707  1.00 27.48           C  
ATOM   1548  CG  ASN A 193     -56.618   3.620  -7.465  1.00 31.07           C  
ATOM   1549  OD1 ASN A 193     -56.220   2.552  -7.955  1.00 32.13           O  
ATOM   1550  ND2 ASN A 193     -57.614   3.675  -6.599  1.00 26.06           N  
ATOM   1551  N   LEU A 194     -53.125   3.460  -5.980  1.00 28.29           N  
ATOM   1552  CA  LEU A 194     -51.886   2.695  -5.911  1.00 32.30           C  
ATOM   1553  C   LEU A 194     -52.309   1.286  -5.455  1.00 41.21           C  
ATOM   1554  O   LEU A 194     -52.899   1.126  -4.336  1.00 37.60           O  
ATOM   1555  CB  LEU A 194     -50.914   3.323  -4.886  1.00 32.94           C  
ATOM   1556  CG  LEU A 194     -50.474   4.828  -5.029  1.00 28.66           C  
ATOM   1557  CD1 LEU A 194     -49.739   5.278  -3.825  1.00 30.74           C  
ATOM   1558  CD2 LEU A 194     -49.679   5.122  -6.310  1.00 31.15           C  
ATOM   1559  N   ASN A 195     -52.090   0.293  -6.336  1.00 31.29           N  
ATOM   1560  CA  ASN A 195     -52.521  -1.115  -6.055  1.00 42.68           C  
ATOM   1561  C   ASN A 195     -53.990  -1.226  -5.696  1.00 39.90           C  
ATOM   1562  O   ASN A 195     -54.324  -1.857  -4.694  1.00 39.80           O  
ATOM   1563  CB  ASN A 195     -51.728  -1.762  -4.881  1.00 34.99           C  
ATOM   1564  CG  ASN A 195     -50.255  -1.872  -5.163  1.00 40.36           C  
ATOM   1565  OD1 ASN A 195     -49.802  -1.948  -6.334  1.00 45.70           O  
ATOM   1566  ND2 ASN A 195     -49.480  -1.842  -4.098  1.00 44.23           N  
ATOM   1567  N   GLY A 196     -54.854  -0.556  -6.436  1.00 34.22           N  
ATOM   1568  CA  GLY A 196     -56.292  -0.696  -6.146  1.00 34.63           C  
ATOM   1569  C   GLY A 196     -56.874   0.210  -5.065  1.00 36.14           C  
ATOM   1570  O   GLY A 196     -58.094   0.301  -4.933  1.00 37.14           O  
ATOM   1571  N   ARG A 197     -56.020   0.889  -4.305  1.00 37.81           N  
ATOM   1572  CA  ARG A 197     -56.473   1.644  -3.126  1.00 41.89           C  
ATOM   1573  C   ARG A 197     -56.239   3.178  -3.217  1.00 34.16           C  
ATOM   1574  O   ARG A 197     -55.196   3.619  -3.677  1.00 34.05           O  
ATOM   1575  CB  ARG A 197     -55.841   1.056  -1.867  1.00 43.78           C  
ATOM   1576  CG  ARG A 197     -56.717   1.245  -0.647  1.00 71.66           C  
ATOM   1577  CD  ARG A 197     -55.973   1.014   0.696  1.00 81.36           C  
ATOM   1578  NE  ARG A 197     -55.456  -0.353   0.849  1.00 86.83           N  
ATOM   1579  CZ  ARG A 197     -56.202  -1.453   1.019  1.00 88.32           C  
ATOM   1580  NH1 ARG A 197     -57.532  -1.396   1.040  1.00 95.28           N  
ATOM   1581  NH2 ARG A 197     -55.611  -2.627   1.167  1.00 65.16           N  
ATOM   1582  N   ASP A 198     -57.203   3.962  -2.758  1.00 28.85           N  
ATOM   1583  CA  ASP A 198     -57.088   5.423  -2.656  1.00 33.95           C  
ATOM   1584  C   ASP A 198     -56.281   6.002  -1.453  1.00 34.15           C  
ATOM   1585  O   ASP A 198     -56.423   5.556  -0.317  1.00 44.33           O  
ATOM   1586  CB  ASP A 198     -58.509   6.008  -2.677  1.00 35.59           C  
ATOM   1587  CG  ASP A 198     -59.058   6.231  -4.089  1.00 42.64           C  
ATOM   1588  OD1 ASP A 198     -60.142   6.810  -4.182  1.00 56.09           O  
ATOM   1589  OD2 ASP A 198     -58.430   5.900  -5.129  1.00 43.02           O  
ATOM   1590  N   TYR A 199     -55.419   6.984  -1.723  1.00 32.82           N  
ATOM   1591  CA  TYR A 199     -54.648   7.720  -0.709  1.00 27.79           C  
ATOM   1592  C   TYR A 199     -54.697   9.180  -1.063  1.00 30.46           C  
ATOM   1593  O   TYR A 199     -54.668   9.493  -2.249  1.00 31.66           O  
ATOM   1594  CB  TYR A 199     -53.176   7.323  -0.723  1.00 26.41           C  
ATOM   1595  CG  TYR A 199     -52.965   5.841  -0.476  1.00 33.34           C  
ATOM   1596  CD1 TYR A 199     -52.921   4.934  -1.559  1.00 28.38           C  
ATOM   1597  CD2 TYR A 199     -52.854   5.331   0.841  1.00 30.90           C  
ATOM   1598  CE1 TYR A 199     -52.725   3.607  -1.353  1.00 34.12           C  
ATOM   1599  CE2 TYR A 199     -52.654   3.992   1.057  1.00 29.32           C  
ATOM   1600  CZ  TYR A 199     -52.597   3.130  -0.035  1.00 36.56           C  
ATOM   1601  OH  TYR A 199     -52.429   1.778   0.155  1.00 39.64           O  
ATOM   1602  N   ILE A 200     -54.756  10.074  -0.073  1.00 26.71           N  
ATOM   1603  CA  ILE A 200     -54.794  11.483  -0.388  1.00 29.92           C  
ATOM   1604  C   ILE A 200     -53.572  12.219   0.128  1.00 31.07           C  
ATOM   1605  O   ILE A 200     -52.902  11.744   1.040  1.00 27.36           O  
ATOM   1606  CB  ILE A 200     -56.074  12.154   0.093  1.00 33.12           C  
ATOM   1607  CG1 ILE A 200     -56.181  12.023   1.619  1.00 34.58           C  
ATOM   1608  CG2 ILE A 200     -57.303  11.562  -0.663  1.00 33.67           C  
ATOM   1609  CD1 ILE A 200     -57.413  12.641   2.200  1.00 35.96           C  
ATOM   1610  N   PHE A 201     -53.249  13.372  -0.471  1.00 23.80           N  
ATOM   1611  CA  PHE A 201     -52.147  14.118   0.067  1.00 24.67           C  
ATOM   1612  C   PHE A 201     -52.357  15.585  -0.089  1.00 28.15           C  
ATOM   1613  O   PHE A 201     -53.028  16.039  -1.054  1.00 24.64           O  
ATOM   1614  CB  PHE A 201     -50.762  13.634  -0.465  1.00 22.43           C  
ATOM   1615  CG  PHE A 201     -50.472  13.930  -1.896  1.00 21.03           C  
ATOM   1616  CD1 PHE A 201     -50.294  15.254  -2.362  1.00 19.52           C  
ATOM   1617  CD2 PHE A 201     -50.301  12.878  -2.803  1.00 23.87           C  
ATOM   1618  CE1 PHE A 201     -49.955  15.519  -3.710  1.00 19.97           C  
ATOM   1619  CE2 PHE A 201     -49.979  13.127  -4.198  1.00 20.13           C  
ATOM   1620  CZ  PHE A 201     -49.795  14.450  -4.634  1.00 19.86           C  
ATOM   1621  N   SER A 202     -51.805  16.307   0.890  1.00 27.08           N  
ATOM   1622  CA  SER A 202     -51.774  17.751   0.884  1.00 23.80           C  
ATOM   1623  C   SER A 202     -50.607  18.225   0.083  1.00 24.68           C  
ATOM   1624  O   SER A 202     -50.769  19.076  -0.771  1.00 28.86           O  
ATOM   1625  CB  SER A 202     -51.692  18.315   2.275  1.00 25.03           C  
ATOM   1626  OG  SER A 202     -52.037  19.688   2.184  1.00 27.92           O  
ATOM   1627  N   LYS A 203     -49.443  17.608   0.319  1.00 25.92           N  
ATOM   1628  CA  LYS A 203     -48.192  17.952  -0.300  1.00 27.20           C  
ATOM   1629  C   LYS A 203     -47.475  16.636  -0.604  1.00 27.20           C  
ATOM   1630  O   LYS A 203     -47.540  15.684   0.196  1.00 24.57           O  
ATOM   1631  CB  LYS A 203     -47.364  18.847   0.657  1.00 34.89           C  
ATOM   1632  CG  LYS A 203     -47.443  20.379   0.423  1.00 40.28           C  
ATOM   1633  CD  LYS A 203     -48.335  21.215   1.351  1.00 42.33           C  
ATOM   1634  CE  LYS A 203     -48.803  22.568   0.618  1.00 49.27           C  
ATOM   1635  NZ  LYS A 203     -50.011  22.358  -0.376  1.00 46.75           N  
ATOM   1636  N   ALA A 204     -46.828  16.536  -1.764  1.00 24.04           N  
ATOM   1637  CA  ALA A 204     -45.970  15.387  -2.037  1.00 26.73           C  
ATOM   1638  C   ALA A 204     -44.640  15.881  -2.593  1.00 33.77           C  
ATOM   1639  O   ALA A 204     -44.639  16.647  -3.545  1.00 31.10           O  
ATOM   1640  CB  ALA A 204     -46.629  14.481  -3.032  1.00 25.24           C  
ATOM   1641  N   ILE A 205     -43.505  15.456  -2.031  1.00 35.83           N  
ATOM   1642  CA  ILE A 205     -42.189  15.888  -2.571  1.00 32.26           C  
ATOM   1643  C   ILE A 205     -41.522  14.707  -3.195  1.00 30.43           C  
ATOM   1644  O   ILE A 205     -41.492  13.636  -2.623  1.00 27.50           O  
ATOM   1645  CB  ILE A 205     -41.329  16.489  -1.439  1.00 36.68           C  
ATOM   1646  CG1 ILE A 205     -42.134  17.620  -0.751  1.00 39.79           C  
ATOM   1647  CG2 ILE A 205     -40.025  16.993  -1.977  1.00 37.15           C  
ATOM   1648  CD1 ILE A 205     -41.335  18.418   0.296  1.00 50.83           C  
ATOM   1649  N   GLY A 206     -41.032  14.841  -4.412  1.00 36.76           N  
ATOM   1650  CA  GLY A 206     -40.381  13.683  -5.044  1.00 31.33           C  
ATOM   1651  C   GLY A 206     -39.063  13.908  -5.778  1.00 32.84           C  
ATOM   1652  O   GLY A 206     -38.775  15.022  -6.185  1.00 31.09           O  
ATOM   1653  N   ASP A 207     -38.310  12.815  -5.969  1.00 34.10           N  
ATOM   1654  CA  ASP A 207     -37.043  12.732  -6.709  1.00 32.11           C  
ATOM   1655  C   ASP A 207     -37.149  11.614  -7.721  1.00 32.90           C  
ATOM   1656  O   ASP A 207     -37.786  10.595  -7.451  1.00 35.98           O  
ATOM   1657  CB  ASP A 207     -35.945  12.359  -5.737  1.00 31.89           C  
ATOM   1658  CG  ASP A 207     -35.753  13.448  -4.676  1.00 46.97           C  
ATOM   1659  OD1 ASP A 207     -34.919  14.339  -4.955  1.00 41.43           O  
ATOM   1660  OD2 ASP A 207     -36.481  13.474  -3.621  1.00 42.74           O  
ATOM   1661  N   ALA A 208     -36.537  11.797  -8.882  1.00 32.59           N  
ATOM   1662  CA  ALA A 208     -36.480  10.761  -9.892  1.00 34.37           C  
ATOM   1663  C   ALA A 208     -35.266  11.048 -10.725  1.00 36.45           C  
ATOM   1664  O   ALA A 208     -34.836  12.203 -10.828  1.00 37.95           O  
ATOM   1665  CB  ALA A 208     -37.772  10.745 -10.775  1.00 36.56           C  
ATOM   1666  N   GLU A 209     -34.696   9.990 -11.286  1.00 39.43           N  
ATOM   1667  CA  GLU A 209     -33.583  10.096 -12.194  1.00 41.30           C  
ATOM   1668  C   GLU A 209     -34.106   9.654 -13.544  1.00 38.90           C  
ATOM   1669  O   GLU A 209     -34.819   8.662 -13.604  1.00 33.74           O  
ATOM   1670  CB  GLU A 209     -32.490   9.131 -11.759  1.00 47.22           C  
ATOM   1671  CG  GLU A 209     -31.989   9.330 -10.348  1.00 60.06           C  
ATOM   1672  CD  GLU A 209     -30.699  10.110 -10.349  1.00 72.62           C  
ATOM   1673  OE1 GLU A 209     -30.075  10.183 -11.441  1.00 72.75           O  
ATOM   1674  OE2 GLU A 209     -30.318  10.649  -9.276  1.00 79.32           O  
ATOM   1675  N   TRP A 210     -33.736  10.363 -14.615  1.00 39.57           N  
ATOM   1676  CA  TRP A 210     -34.099   9.969 -15.987  1.00 53.46           C  
ATOM   1677  C   TRP A 210     -33.471   8.607 -16.302  1.00 63.23           C  
ATOM   1678  O   TRP A 210     -32.324   8.393 -15.922  1.00 54.47           O  
ATOM   1679  CB  TRP A 210     -33.619  11.041 -16.951  1.00 55.28           C  
ATOM   1680  CG  TRP A 210     -33.748  10.839 -18.443  1.00 66.31           C  
ATOM   1681  CD1 TRP A 210     -32.715  10.835 -19.359  1.00 69.52           C  
ATOM   1682  CD2 TRP A 210     -34.956  10.731 -19.210  1.00 66.97           C  
ATOM   1683  NE1 TRP A 210     -33.210  10.700 -20.632  1.00 73.91           N  
ATOM   1684  CE2 TRP A 210     -34.578  10.630 -20.574  1.00 68.29           C  
ATOM   1685  CE3 TRP A 210     -36.316  10.699 -18.882  1.00 66.76           C  
ATOM   1686  CZ2 TRP A 210     -35.519  10.495 -21.608  1.00 71.65           C  
ATOM   1687  CZ3 TRP A 210     -37.250  10.557 -19.919  1.00 65.52           C  
ATOM   1688  CH2 TRP A 210     -36.845  10.454 -21.258  1.00 65.50           C  
ATOM   1689  OXT TRP A 210     -34.075   7.693 -16.896  1.00 64.90           O  
TER    1690      TRP A 210                                                      
HETATM 1691  O   HOH A 301     -69.803  22.256  -3.345  1.00 34.73           O  
HETATM 1692  O   HOH A 302     -34.672   6.037 -18.640  1.00 51.30           O  
HETATM 1693  O   HOH A 303     -54.021  20.686   0.952  1.00 32.35           O  
HETATM 1694  O   HOH A 304     -60.827  -7.173  -8.892  1.00 34.45           O  
HETATM 1695  O   HOH A 305     -66.620  24.114 -11.467  1.00 26.91           O  
HETATM 1696  O   HOH A 306     -64.761  22.930 -13.220  1.00 25.41           O  
HETATM 1697  O   HOH A 307     -36.152  18.572 -19.855  1.00 37.00           O  
HETATM 1698  O   HOH A 308     -49.717  16.280 -19.893  1.00 29.01           O  
HETATM 1699  O   HOH A 309     -53.980   1.006  -8.769  1.00 27.28           O  
HETATM 1700  O   HOH A 310     -45.748  21.208  -2.965  1.00 36.47           O  
HETATM 1701  O   HOH A 311     -55.216  21.801   4.057  1.00 37.48           O  
HETATM 1702  O   HOH A 312     -62.399  17.729 -10.680  1.00 20.16           O  
HETATM 1703  O   HOH A 313     -77.711  24.051  -3.699  1.00 31.06           O  
HETATM 1704  O   HOH A 314     -68.102   1.225  -8.530  1.00 36.03           O  
HETATM 1705  O   HOH A 315     -64.258  21.147   6.763  1.00 37.87           O  
HETATM 1706  O   HOH A 316     -81.358  24.286  -0.962  1.00 29.71           O  
HETATM 1707  O   HOH A 317     -59.715  15.694   6.374  1.00 31.11           O  
HETATM 1708  O   HOH A 318     -57.259  22.085  -4.667  1.00 24.64           O  
HETATM 1709  O   HOH A 319     -60.683  10.507   5.594  1.00 28.47           O  
HETATM 1710  O   HOH A 320     -79.115  22.788  -0.004  1.00 17.92           O  
HETATM 1711  O   HOH A 321     -64.902  -9.086 -12.049  1.00 27.92           O  
HETATM 1712  O   HOH A 322     -85.249  19.481  -2.535  1.00 29.21           O  
HETATM 1713  O   HOH A 323     -78.634  16.672   2.351  1.00 33.51           O  
HETATM 1714  O   HOH A 324     -43.008  27.278  -9.269  1.00 28.97           O  
HETATM 1715  O   HOH A 325     -69.377  19.733 -16.637  1.00 25.89           O  
HETATM 1716  O   HOH A 326     -49.157   3.344 -13.907  1.00 29.99           O  
HETATM 1717  O   HOH A 327     -63.823  22.321   1.959  1.00 43.51           O  
HETATM 1718  O   HOH A 328     -77.524  24.612  -6.541  1.00 27.45           O  
HETATM 1719  O   HOH A 329     -66.704   6.808 -15.180  1.00 39.04           O  
HETATM 1720  O   HOH A 330     -72.736  23.858   1.483  1.00 38.38           O  
HETATM 1721  O   HOH A 331     -59.605  21.514 -15.727  1.00 29.79           O  
HETATM 1722  O   HOH A 332     -84.212  18.984  -5.092  1.00 24.23           O  
HETATM 1723  O   HOH A 333     -58.935   7.607  -7.382  1.00 35.49           O  
HETATM 1724  O   HOH A 334     -72.267   5.131 -16.990  1.00 39.20           O  
HETATM 1725  O   HOH A 335     -68.907  18.727   4.672  1.00 40.36           O  
HETATM 1726  O   HOH A 336     -88.297  27.862 -12.085  1.00 35.15           O  
HETATM 1727  O   HOH A 337     -49.830   0.927 -13.492  1.00 30.25           O  
HETATM 1728  O   HOH A 338     -65.061   4.261  -8.911  1.00 41.67           O  
HETATM 1729  O   HOH A 339     -56.565   8.694  -8.396  1.00 33.38           O  
HETATM 1730  O   HOH A 340     -34.161   7.464  -8.124  1.00 40.64           O  
HETATM 1731  O   HOH A 341     -40.388  11.404 -22.598  1.00 39.81           O  
HETATM 1732  O   HOH A 342     -58.388  19.668 -15.880  1.00 31.15           O  
HETATM 1733  O   HOH A 343     -33.751   8.338 -23.146  1.00 48.08           O  
HETATM 1734  O   HOH A 344     -39.488  15.390 -24.180  1.00 48.01           O  
HETATM 1735  O   HOH A 345     -71.307  26.491   0.586  1.00 35.73           O  
HETATM 1736  O   HOH A 346     -58.456  13.921   6.198  1.00 44.53           O  
HETATM 1737  O   HOH A 347     -55.922  10.553 -15.200  1.00 31.88           O  
HETATM 1738  O   HOH A 348     -67.164 -10.205 -12.572  1.00 32.11           O  
HETATM 1739  O   HOH A 349     -38.518  12.537 -24.078  1.00 47.82           O  
HETATM 1740  O   HOH A 350     -35.207   7.071 -27.314  1.00 45.35           O  
MASTER      321    0    0    5    7    0    0    6 1739    1    0   17          
END                                                                             
